# Supplementary material for: California condor microbiomes: Bacterial variety and functional properties in captive-bred individuals
Source: PLoS One. 2019 Dec 11;14(12):e0225858. doi: 10.1371/journal.pone.0225858 (PMC6905524; doi:10.1371/journal.pone.0225858)
Supplement: S1 File — (a) Phylogenetic rollup using Sequedex to classify shotgun metagenomic reads. (b) Normalized counts of reads assigned to each node of the Sequedex phylogenetic tree. (c) Operational taxonomic unit (OTU) counts for the 16S reads from each sample. (d) Functional rollup using Sequedes to classify shotgun metagenomic reads according to the high-level SEED classifications. (e) Normalized counts of shotgun metagenomic reads assigned to each SEED subsystem. (f) Normalized counts of shotgun metagenomic reads assigned to each Pfam family. (XLSX) [file pone.0225858.s006.xlsx]

## Sheet: froll
	CCP_5.1	CCP_5.2	CCP_16.1	CCP_16.2	CCP_15.1	CCP_15.2	CCP_18.1	CCP_18.2	CCP_27.1	CCP_27.2	CCP_1.1	CCP_1.2	CCP_3.1	CCP_3.2	CCP_6.1	CCP_6.2	CCP_10.1	CCP_10.2	CCP_11.1	CCP_11.2	CCP_14.1	CCP_14.2	CCP_8.1	CCP_8.2	CCP_22.1	CCP_22.2	CCP_17.1	CCP_17.2	CCP_13.1	CCP_13.2		CCP_26.1	CCP_26.2	CCP_25.1	CCP_25.2	CCP_23.1	CCP_23.2	CCP_20.1	CCP_20.2	CCP_21.1	CCP_21.2		CCP_2.1	CCP_2.2	CCP_7.1	CCP_7.2	CCP_19.1	CCP_19.2	CCP_31.1
	CCP_5.1	CCP_5.2	CCP_16.1	CCP_16.2	CCP_15.1	CCP_15.2	CCP_18.1	CCP_18.2	CCP_27.1	CCP_27.2	CCP_1.1	CCP_1.2	CCP_3.1	CCP_3.2	CCP_6.1	CCP_6.2	CCP_10.1	CCP_10.2	CCP_11.1	CCP_11.2	CCP_14.1	CCP_14.2	CCP_8.1	CCP_8.2	CCP_22.1	CCP_22.2	CCP_17.1	CCP_17.2	CCP_13.1	CCP_13.2		CCP_26.1	CCP_26.2	CCP_25.1	CCP_25.2	CCP_23.1	CCP_23.2	CCP_20.1	CCP_20.2	CCP_21.1	CCP_21.2		CCP_2.1	CCP_2.2	CCP_7.1	CCP_7.2	CCP_19.1	CCP_19.2	CCP_31.1
	Cloacal, immature																															Cloacal, mature											Fecal
	697		707		706		716		721		685		696		698		700		701		704		699		60		711		703			166		580		69		718		59			685		698		716		309
amino acid	63771.3	58954.3	68249.1	65095.2	8733	8424	30598.4	29434.1	11256.2	10838.6	64775.7	62888.3	76664.7	74857.4	35055.2	34397.2	73861	72380.5	82093	80134.5	60806.9	59342.1	21638	21383.2	45443.8	44575.2	126250	124411	79845.8	78526.7		52969	51621.6	223326	218622	222286	216534	48292.4	46983.4	158863	155524		190054	186875	123863	121878	178954	177213	180746
carbohydrates	80549.1	74983.5	81820.8	78217.1	12416.7	12093.7	47177	45680.2	17225.8	16586.9	111154	108229	111224	108454	47030.8	46024.5	92550.4	90526.9	107801	105318	93716.7	91912.4	27944.9	27638.8	58774.4	57675.9	202594	200164	100220	98169.1		55949.8	54855.4	224055	219720	222529	217227	48344	47078.3	157049	153927		413596	408555	231296	227341	313669	309575	299052
cell division	6773.1	6360	7236.7	6932	1206.5	1141.5	4283.9	4179.4	1835.9	1782.2	10290.7	10034.7	9632	9441.8	4357.8	4278.4	8844.6	8579.7	10214.9	9953	8276	8073	2538.2	2580.1	5432.6	5370.2	16513.9	16301.4	9151.2	9085.3		5351.4	5132.6	19727.6	19337.2	19206.4	18919.9	4258.4	4219.6	13552.4	13369.6		40572.2	40062.5	23797.2	23430.2	33642.5	33296	32874.3
cell wall and capsule	23292	21533.9	24817.9	23602.8	4381.8	4216.1	17084.7	16396.7	6221.7	5932.2	37494.4	36590.1	36821.8	35933.4	15116	14758.6	30305	29591.3	35537.8	34430.2	32102.3	31332.7	9462.9	9333.3	20502.5	20212.1	67082.7	66368.7	34353.6	33872.3		17517.7	16961.7	68111.6	66926.4	68990.4	67066.9	15150.2	15087.4	48948.5	47737.2		133076	131541	80552.7	79329.9	110486	109065	111336
clustering-based	47877.5	44442.8	52224	49850.3	7974.2	7688.5	29290.5	28414.7	11815.6	11450.3	64481.5	62656	62484.7	60836.3	28962.9	28361.7	60060.3	58455.2	67077.2	65542.7	57482.2	56239.5	17939.6	17873.9	36172.3	35565.9	112991	111240	65860.7	64437.3		37513.9	36869.1	152070	148621	151894	148294	33397.6	32279	108023	105785		245382	241591	154387	151854	216805	214611	214230
cofactors	37350.9	34631.5	39305.5	37371.7	5138.1	4941.3	17929.3	17444.4	6734.7	6466.7	39744.5	38686.2	45019.4	43595.4	21155.8	20595.4	40859.2	39883	49248.3	48240.6	37012	36113.2	12715.7	12466.7	26585.5	26276.5	75616.8	74545.8	49107	48263		31616.1	30866.5	142451	139425	143311	139835	31079.9	30402.8	102124	100339		113313	111493	76486.5	75396.6	108245	106785	108760
DNA metabolism	32975.4	30436.2	34015.5	32335.8	5454	5288.2	21066	20464.9	8519.8	8232.1	50181.2	49087.5	43646	42508	19594.3	19266.4	43838.7	42551.8	47472	46022.5	40363	39624.7	12726.3	12465.9	25928	25424.6	81302.5	79779.5	47683.3	46835.6		25011	24311.1	96578.4	94425.7	96628.6	94565.8	21280.7	20875.6	67317.2	66110.1		177040	174938	106759	105166	152202	150464	149602
dormancy and sporulation	826	697.8	721.1	718	534.7	516.6	1202.8	1138.9	815.6	769.8	4587.9	4493.3	1538.5	1486.5	728.2	766	1077.1	1045.1	1326.4	1271.4	2508	2655.3	312.2	301.2	676.5	651.8	2363.9	2460.6	1897.8	1933.8		528.7	554.5	1713.9	1667.2	1551.9	1509.3	397.2	416	1089.3	1113.5		21697.8	21318.3	13870.3	13549.1	18985.4	18825.7	14032.1
fatty acids	16050.1	14750.3	18578.7	17584.6	2714.6	2594.1	8890.2	8719.6	3714.8	3532.4	18633.2	18258.7	18145.3	17692.1	8783.9	8519.2	20778.6	20132.1	22296.1	21647.9	18585.9	17985.5	6568.2	6459.8	12534.5	12537.1	39343.3	38741.4	24253.1	23742.3		15504.4	15056.5	70091.2	68881.8	71269.6	69775.6	15480.7	15274.1	51074.1	50305		64467.6	63410.5	43413.5	42569.8	62325	61681.1	58546.8
iron acquisition / metabolism	4105.4	3718.8	5026.9	4810.1	927.5	891.3	2599.2	2473	1027.4	984.9	4116	3944.3	5803.5	5682.6	2811	2645.2	5013.3	4829	6947.4	6791.8	5700	5586.2	1866.9	1844.4	3542.1	3509.1	16289	16011	9095.6	8868.7		5710.4	5572	32530.1	31757.1	33147.2	32000.4	7189.3	7019.1	24306.7	23865.3		12521.9	12344.9	7687.8	7551.8	11260.5	11258.3	11950.2
membrane transport	16415.3	15142.4	15679.6	14794.9	3308.1	3189.1	11150.7	10743.4	4144.3	3866.3	25592.7	24796.2	27303.7	26564.4	11075.7	10952	25973.6	25390.4	33460.7	32696.3	24454.8	24108.7	8212.4	8150.1	20063.2	19642.3	71055.8	69806.1	41832.2	40982.9		23185.3	22408.8	137860	134488	148238	144537	32056.2	31319.8	106733	104318		63663.8	62937.5	33982.5	33635.5	47594.3	47056.4	52108.4
aeromatic metabolism	2558.4	2317.9	3627.3	3367.4	518.9	492.1	1683.5	1647.1	604.9	567.1	2138.2	2183.2	3261.5	3239.9	1678.5	1578.4	5494.3	5318.5	8783.4	8706	6065.7	5892.5	2135	2073.2	4630.9	4537.6	22222.2	21703.8	15906.5	15664		9484.2	9181.5	70494.9	68152.6	74606.6	72626	16199.8	15764.6	55290.8	54286.3		8585.4	8522.1	4527.5	4512.3	5856.6	5602	5813.4
miscellaneous	11302.1	10432.6	11401.5	10938	1756.6	1720.2	6633.4	6534.4	2729.9	2647.1	14976	14513.1	13693.7	13294.9	6632.5	6408.2	13300	13113.9	14251.4	13975.1	12614.4	12302.1	3741.9	3709.8	7822.7	7620.9	25517.1	25039.2	13429.1	12890.2		7988.7	7741.2	28680.8	28071.4	27955.5	27360.1	6206.2	6123.1	19313.6	18714.1		60361.2	59863.1	37198.5	36429.4	51668.3	50893.2	48438.8
motility / chemotaxis	2761.2	2607.3	3214.6	3108.7	1021.7	1002.2	2870.8	2782.6	1179.4	1186	3574.8	3565.4	5721.8	5623.2	2591.8	2512.8	8133.3	7866.1	10301.2	10010.4	6369	6243.7	3083.4	3048.4	7294.4	7089.7	22196.3	21882.4	13828.6	13579.1		8104.3	7876.7	54247.3	52898.5	59389.2	58134.3	13100.6	12861	43563.3	42541.8		10917.6	10685.2	6360.9	6186.1	8106.2	7899.4	15333.1
nitrogen metabolism	5210.2	4854.3	5788.6	5522.9	1010.2	993.2	3196.9	3082.2	1166.4	1096	5912.8	5854.3	8038.4	7803.2	3813.1	3739.7	7650.6	7439.5	9379	9198.2	6484.8	6366.3	2515.5	2535.3	6155.5	5997.6	16666.9	16392.4	8920.7	8622.4		5775	5679.5	28181.8	27509.2	28802.8	28189.2	6376.4	6228	20468.3	19889.9		17542	17381.3	9559.6	9397	12109	12009.8	13811.4
nucleosides	28643	26467.8	29999.3	29030.2	4415.7	4257.7	16687.2	16357.8	6717.2	6271.6	39498.5	38470.6	35999.7	35250.2	16922.4	16597.4	33127.9	32394.8	36536.3	35591.7	32414.9	32052.1	9649.5	9514.8	19295	18774.8	59741.2	58948.5	36861.2	36311.4		19955.4	19515.1	69708.7	68281.5	66662.2	64447.6	14767	14394.2	46834.1	45808.8		151465	149618	96690.7	95656.5	134881	133913	133147
phages /transposons	2494.6	2366.5	3041.4	2906	790.5	723.7	2854.6	2702	829.3	752.3	8204.1	7946	6529.8	6313.2	2440.5	2384.4	4034.2	3951	5936.3	5873.6	11158.4	10921.4	1174.4	1132.7	3391.8	3376.5	17485.5	17131.4	15722.8	15400.7		2225.3	2117.2	10969.4	10963.3	12063	11852.4	2591.1	2557.4	8595.2	8472.7		14535.8	14154.2	5139.6	5008.4	6872.3	6820.4	9741.1
phosphorous metabolism	8632.7	8085.9	8054.3	7712.3	1252.8	1221	4218.8	4132.2	1682.2	1590.7	10052.8	9643.6	10012.3	9650.5	4262.9	4174.2	10374.8	10041	11214.4	10985	8838.1	8645.1	2941.3	2861.3	6301.8	6149.2	19903.5	19572.9	11885.2	11713.6		7084.5	6916.2	33511.7	32739.5	33564.9	32841.7	7190	6962.5	23859.9	23352.1		34692.9	34299.3	19889.1	19642.6	27592.2	27558.6	25948.9
photosynthesis	51.7	49.9	39.4	41.4	20.1	25.5	44.7	45.8	27.8	23.5	61.3	59	195.3	223	188.7	138.8	273.6	267.2	109.7	101.6	36.3	41.5	35.2	44.4	83	98.3	107.4	110	82.4	76.6		47.6	48.4	186.2	186.6	174.3	195.6	47.2	49.7	420.9	417.5		93.3	91.8	63.2	59	90.7	81.3	70.2
potassium metabolism	4585.3	4212.3	4013.1	3804.2	694.8	721	2236.8	2244.6	886.4	872.7	4887.1	4698.5	5350.6	5119.6	2073.1	2023.1	5423.9	5229.3	5266.1	5256.3	4408.6	4306.1	1523.5	1521.3	3615.7	3500.2	11599.1	11473.1	6176.7	6030.6		3688	3562.2	16653.8	16351.8	17614	17079	3816	3727.2	12411	12262.2		14202.5	13879	6458.8	6386.4	8525.2	8478	9557.9
protein metabolism	65123.3	61039.3	68094.5	65567.7	9137.7	8790.5	37337.5	36518.7	15132.8	14309.7	89139.9	86912.9	81746.8	79981.2	37768.7	36905.7	76805.4	74838.1	79017.2	77227.7	74654.6	73175.7	21943.2	21719	41641	40715.4	114871	113228	73062.1	71705.8		41600.2	40511.9	129526	126336	120832	117749	26599.6	25846.1	84170.4	82431.7		379370	375002	248110	243883	343726	341123	349113
RNA metabolism	23887.5	22288.9	26883.5	25757.7	4006.6	3830.5	15759.5	15489.1	6342.9	5994.3	35331.3	34456.5	33247.3	32502	15013.4	14831.2	31197.2	30236.7	32918.7	32345.7	29865.5	29462	9070.1	9119.5	18466.8	18121.2	54751.7	53764.2	31577.5	31023.5		17862.8	17506.3	64681.9	63335.6	63621.6	62180.1	13998.6	13750.8	44742.3	44095.5		174951	172179	104837	102418	130224	128641	147615
regulation and cell signaling	6227	5789.4	7917.3	7620.7	1318.1	1327	4522.3	4382.8	1663.3	1588.7	8288.3	8093.6	10379.8	9948.2	4470	4289.2	9284.6	9033.3	12511.2	12224.4	9720.2	9423.4	3345.2	3355.6	7089.6	6909.8	27695	27257.2	14588.8	14278		8532	8369.5	47403.5	46477.1	50221.6	49022.1	11057	10777.6	36642.7	35660.4		28463.6	28205.9	15541.2	14966.4	21241.3	20894.6	21342.6
respiration	21329.8	19678.6	20693.7	19980.4	3986.2	3892	11924.5	11621.2	5690.4	5432.4	23127.1	22576	25935.6	25298.8	11646.7	11407.1	27816.2	27151.4	28162.3	27573.2	23846.3	23111.2	8574.3	8496.2	17003	16656.8	50291.7	49235.5	29860	28930.1		17979.9	17557.8	78631.2	76570.6	82948.3	80722.6	19086.3	18653.5	58905.2	58117.3		77414.9	76202.2	52288.5	51390.3	69083.2	68270.5	74767.3
2ndary metabolism	924.9	827.1	1263.8	1194	133.3	127.7	514.9	511.2	142.8	132.5	824.4	797.9	1280.3	1237.6	502.2	497	1247.2	1195.5	1334.4	1283.9	989.8	964.1	411.3	398	797	791.1	2076.6	2069.3	1208.3	1198.4		831.9	813.4	3448.5	3403.1	3574.6	3480.6	761.5	756.8	2536.9	2491.3		1852.3	1846.8	861.9	809.9	1187.5	1150.5	1229.8
stress response	17250.1	16200.2	19325.3	18387.8	2936.9	2915.9	10269.2	9838	4047.1	3906.5	20920	20076.4	24086.2	23408.9	11008.3	10715.2	21910.1	21396.3	27039.6	26554.8	20766.8	20308.4	7322.4	7066.2	15430.7	15256.3	46479.5	45539.1	26030.5	25517.4		16403.2	16001.2	73613.3	72399.6	75666.5	73809.5	16373.1	16055.1	54485	53527.6		72557.3	71411	45401.7	44512.3	62686.9	62000.7	60897.2
sulfur metabolism	4689.8	4287.9	4894.2	4754.4	804.2	761.8	2723.3	2683.4	1050.6	1048.4	7188.7	7074.8	7513.8	7326.3	3084	2949.9	6525.7	6425.2	8183.9	7892.7	6135.5	5983.7	1999.7	1943.1	4737.1	4733.7	14803.7	14646.6	9137.2	8895		5535	5390.1	28478.5	27937.6	29552	29069.5	6245.3	6170	21329.4	20696.4		17139.1	16724.9	8985.8	8851.4	13129	13128.3	11289
virulence	13596.2	12530.6	13532.6	12811.3	3295.9	3178.5	10380.9	10074	4453.3	4229.9	23106.9	22454.3	23033.9	22231.3	10024.7	9869.9	23811.4	23172	31522.7	30938.6	22830	22463.8	8045.2	7983.2	19509.6	19030.7	64863.7	64049.3	40891.2	40090.7		22241.5	21768.1	137248	134081	148325	144804	31929.6	31160.1	107049	104845		69507.4	68587.7	37635.6	36763	52596.2	51813.4	52206.5
ribosome	65488.4	60764.4	86494.6	82085.2	20547.1	19303.4	70874	67509.4	32861.4	30571	136983	132575	90171	87641.8	58528.4	57691.4	78824.4	76920.1	87725.8	86128.1	318352	335820	32422.6	32170.5	55406.8	55487.5	137256	135272	88233.8	87734.2		44230.8	43179.9	98390.5	96396	90805.6	88629.6	24468.1	24138.9	66869.7	66150		2.12665e+06	2.06448e+06	1.1997e+06	1.16003e+06	939556	912750	1.78323e+06
no match	421300	327624	376154	367450	172575	166652	293807	284056	227428	191426	466685	448686	378807	388684	199866	202002	382470	379234	507249	501207	468686	473220	188579	195329	325497	323862	861405	851329	595549	593748		379670	379391	1603779	1593461	1710251	1700233	437797	436068	1238778	1239949		1004849	998184	638625	600707	777203	766304	827733
[truncated: 13 more columns]

## Sheet: fnorm
si_0000	Amino Acids and Derivatives	Alanine, serine, and glycine	Alanine_biosynthesis	1.23549	1.24193	1.29931	1.24716	1.28935	1.3649	1.34807	1.2881	1.58155	1.45709	1.19953	1.1909	1.18397	1.18546	1.18859	1.19594	1.19712	1.19164	1.13227	1.11762	1.24885	1.23868	1.13733	1.29939	1.11546	1.11884	1.17663	1.18425	1.0729	1.07451		1.0547	1.08407	0.908335	0.912397	0.974778	0.949734	0.908945	0.953491	0.870311	0.884963		1.25138	1.26618	1.28769	1.28454
si_0001	Amino Acids and Derivatives	Alanine, serine, and glycine	Glycine_Biosynthesis	0.629216	0.602916	0.43782	0.440216	0.57737	0.574939	0.629897	0.60715	0.656434	0.690459	0.675971	0.703485	0.660892	0.658276	0.632615	0.646791	0.744953	0.776431	0.651191	0.643796	0.60452	0.60468	0.638377	0.680609	0.674151	0.692198	0.505397	0.508491	0.627839	0.629766		0.430504	0.459576	0.405786	0.394185	0.429186	0.432299	0.428881	0.423673	0.402311	0.406275		0.42832	0.435518	0.524302	0.532649
si_0002	Amino Acids and Derivatives	Alanine, serine, and glycine	Glycine_and_Serine_Utilization	5.45084	5.40977	5.21277	5.18491	4.19733	3.99467	3.91594	3.8323	3.25475	3.37366	3.81622	3.8294	4.83337	4.84273	4.94717	4.99148	4.38633	4.41975	4.44968	4.39587	3.73697	3.70766	3.96873	4.04308	4.10756	4.03782	3.48751	3.51568	3.49588	3.4939		4.22074	4.20809	3.3905	3.33912	3.09371	3.11098	3.09527	3.05221	2.9852	2.96268		3.77554	3.75678	3.63126	3.58274
si_0003	Amino Acids and Derivatives	Alanine, serine, and glycine	Glycine_cleavage_system	2.86752	2.86841	2.33614	2.30346	1.60084	1.59488	1.10693	1.0382	1.31443	1.32358	1.36856	1.36621	2.1815	2.16001	2.32516	2.43013	1.76312	1.77013	1.83893	1.80206	1.13141	1.12916	1.27055	1.32306	1.68094	1.66271	0.893774	0.932026	1.23352	1.23392		1.93287	1.85699	1.37933	1.3795	1.21501	1.20835	1.20568	1.18227	1.15267	1.17096		0.906696	0.884168	0.984304	1.0136
si_0004	Amino Acids and Derivatives	Alanine, serine, and glycine	Serine_Biosynthesis	1.62238	1.62158	1.90435	1.89214	1.1158	1.10618	1.1626	1.12752	0.851483	0.934535	1.06359	1.05791	1.26513	1.21788	1.2707	1.26995	1.36983	1.37574	1.34259	1.33813	1.21117	1.17151	1.42716	1.45879	1.17014	1.14763	0.996039	0.992311	1.17087	1.223		1.55192	1.57971	1.41763	1.4087	1.30621	1.31553	1.33121	1.29722	1.30945	1.31848		0.707542	0.691917	0.803875	0.77682
si_0005	Amino Acids and Derivatives	Arginine; urea cycle, polyamines	Anaerobic_Oxidative_Degradation_of_L-Ornithine	1.48438	1.42008	0.0529802	0.0514609	0.244743	0.302418	0.177774	0.168811	0.47	0.331715	0.29645	0.290674	0.116844	0.0997897	0.19678	0.244412	0.585869	0.563325	0.133852	0.139361	0.161195	0.139458	0.15852	0.143464	0.041693	0.0510676	0.0498309	0.0518404	0.232132	0.251053		0.0347492	0.0312248	0.0106155	0.0100022	0.0219317	0.0221362	0.0313277	0.0327466	0.0135163	0.0115862		0.367761	0.366357	0.441577	0.439125
si_0006	Amino Acids and Derivatives	Arginine; urea cycle, polyamines	Arginine_Biosynthesis_extended	6.371	6.35289	6.47843	6.51603	4.88039	4.74209	3.91256	3.91813	3.4075	3.24016	3.98978	3.94533	5.41365	5.36167	5.15338	5.3326	5.88683	5.87476	5.20355	5.26381	4.15826	3.94469	4.84059	4.89227	5.10295	5.10583	3.87878	3.88715	4.09923	4.09216		5.30697	5.31019	4.33543	4.33904	4.13631	4.1539	4.19196	4.17869	4.06724	4.04137		2.50997	2.52685	2.23521	2.23215
si_0007	Amino Acids and Derivatives	Arginine; urea cycle, polyamines	Arginine_Deiminase_Pathway	1.03376	1.03906	0.875813	0.861835	0.782064	0.856658	0.995901	0.96821	0.574967	0.619201	1.00963	1.01517	0.855496	0.862049	1.09826	1.13033	0.861837	0.809296	0.893829	0.917699	0.830893	0.855364	0.59636	0.614915	0.491659	0.512301	1.05122	1.0791	0.577375	0.580936		0.594597	0.591951	0.274291	0.268458	0.183792	0.189196	0.192379	0.193544	0.173751	0.178758		1.48948	1.50032	1.47545	1.49027
si_0008	Amino Acids and Derivatives	Arginine; urea cycle, polyamines	Arginine_and_Ornithine_Degradation	3.30684	3.37735	3.62941	3.59558	3.79796	4.01537	3.96423	3.92098	3.39262	3.40561	3.41748	3.38894	3.81037	3.86692	3.81485	3.7859	3.57888	3.6567	3.7308	3.66924	3.39163	3.38314	3.57911	3.70978	3.71683	3.7407	3.9187	3.95808	3.05008	3.04577		3.062	3.09741	2.64311	2.64357	2.49876	2.48203	2.59711	2.54204	2.52125	2.53972		3.4463	3.41681	3.18084	3.17129
si_0009	Amino Acids and Derivatives	Arginine; urea cycle, polyamines	Cyanophycin_Metabolism	0.386342	0.33746	0.344458	0.338197	0.556233	0.534693	0.468424	0.392415	0.487233	0.420991	0.649196	0.646366	0.42162	0.427391	0.566008	0.46799	0.442447	0.443016	0.5279	0.523842	0.415826	0.405344	0.47556	0.421215	0.614004	0.589367	0.38599	0.404076	0.454663	0.455661		0.577222	0.562486	0.594664	0.584576	0.604157	0.622384	0.516025	0.57905	0.599784	0.612067		0.91601	0.926364	0.814717	0.844015
si_0010	Amino Acids and Derivatives	Arginine; urea cycle, polyamines	Polyamine_Metabolism	2.21537	2.2398	2.51199	2.54235	4.74022	4.99162	5.34551	5.27305	5.64783	5.82835	5.43702	5.49869	3.85191	3.88774	3.48698	3.42208	3.67111	3.69046	3.34375	3.39182	4.61754	4.62492	3.79445	4.00299	3.59768	3.66572	5.06084	5.0388	4.33222	4.28698		2.70636	2.73151	2.70387	2.75144	2.86321	2.8702	2.85038	2.83744	2.70251	2.77523		6.32365	6.28861	6.47706	6.45076
si_0011	Amino Acids and Derivatives	Arginine; urea cycle, polyamines	Putrescine_utilization_pathways	0.866993	0.914675	2.20377	2.21462	0.709753	0.766968	0.827662	0.875094	0.50995	0.547944	0.325696	0.292367	0.482766	0.470158	0.396601	0.355735	0.851686	0.929754	0.411352	0.420428	0.77711	0.790832	1.08147	1.06994	0.541098	0.513229	0.579094	0.578983	0.495034	0.485787		1.21	1.25471	0.603078	0.661943	0.525781	0.547921	0.55706	0.529592	0.533486	0.518826		0.216057	0.209036	0.122208	0.121639
si_0012	Amino Acids and Derivatives	Arginine; urea cycle, polyamines	Urea_decomposition	1.71997	1.70751	1.73178	1.74967	1.83446	2.01573	0.997131	1.06418	1.39042	1.54063	0.779914	0.783029	1.66728	1.68762	2.29901	2.4379	1.94396	1.99722	2.69968	2.75492	1.38649	1.36697	2.05455	2.12201	2.5754	2.57984	1.98152	1.9493	2.70828	2.72041		3.54184	3.47694	4.57895	4.58069	4.6498	4.66165	4.79601	4.74193	4.8057	4.78778		0.570173	0.565213	0.433931	0.4302
si_0013	Amino Acids and Derivatives	Aromatic amino acids and derivatives	Aromatic_amino_acid_degradation	1.24714	1.26273	1.5844	1.54437	1.3917	1.30971	1.04819	1.03472	0.908667	0.873106	0.687368	0.717306	1.15809	1.17889	0.976903	1.00812	1.49687	1.50393	1.84784	1.86718	1.68442	1.73787	1.64441	1.6467	1.81194	1.81777	2.54159	2.54393	3.01562	2.93079		3.08088	3.09807	4.78407	4.75813	4.93405	4.95298	5.03758	4.93638	5.30817	5.2773		0.320157	0.334458	0.181745	0.195528
si_0014	Amino Acids and Derivatives	Aromatic amino acids and derivatives	Aromatic_amino_acid_interconversions_with_aryl_acids	0.70623	0.64039	0.994717	1.02416	0.664142	0.691076	0.512406	0.499466	0.443367	0.535658	0.658945	0.67415	0.63134	0.622218	0.476894	0.453686	1.01251	1.0627	0.885304	0.871854	0.708895	0.739485	0.770636	0.798955	0.984001	1.02599	0.943894	0.939442	1.12558	1.16627		1.44037	1.40292	1.70455	1.69342	1.83484	1.83059	1.94011	1.94041	1.98175	1.98917		0.216325	0.222402	0.258516	0.264316
si_0015	Amino Acids and Derivatives	Aromatic amino acids and derivatives	Bacilysin_biosynthesis	0.00327717	0.00098099	0.00448693	0.00541694	0	0.00114988	0.00123027	0	0.00313333	0	0.00288348	0.000846213	0.000136182	0.000559046	0	0.000621914	0.000580069	0.000297426	0.000763413	0	0	0.000775629	0.00143241	0	0.00227831	0.000928502	0.000289294	0	0	0		0.000643503	0.000219893	0.000146758	0.000150032	0	0	0	0	0.000202744	0.000551723		0.000728239	0.00147646	0.00125341	0.00216757
si_0016	Amino Acids and Derivatives	Aromatic amino acids and derivatives	Chorismate:_Intermediate_for_synthesis_of_PAPA_antibiotics,_PABA,_anthranilate,_3-hydroxyanthranilate_and_more.	1.27719	1.31865	1.54644	1.59764	1.01234	1.14643	0.879641	0.812067	0.844434	0.850173	0.854747	0.853547	1.20943	1.21341	1.33427	1.26995	1.04267	1.01779	1.16166	1.20489	0.838793	0.827131	1.04041	1.07091	1.18199	1.14902	0.810023	0.812264	0.92065	0.950611		1.38139	1.43062	1.23155	1.24262	1.26587	1.26063	1.13089	1.1773	1.13766	1.15496		0.424985	0.425688	0.393446	0.374416
si_0017	Amino Acids and Derivatives	Aromatic amino acids and derivatives	Chorismate_Synthesis	3.02082	2.97063	3.06681	3.12305	2.47412	2.44809	2.28768	2.31458	2.29673	2.09103	2.39961	2.35022	2.72119	2.69907	2.76404	2.77498	2.64627	2.63683	2.58084	2.56125	2.38785	2.36986	2.62322	2.55869	2.44873	2.46958	2.36997	2.3865	2.47295	2.44287		2.90606	2.91886	2.89691	2.87172	2.86722	2.84001	2.7211	2.7471	2.83051	2.76682		1.60347	1.58708	1.80629	1.80846
si_0018	Amino Acids and Derivatives	Aromatic amino acids and derivatives	Common_Pathway_For_Synthesis_of_Aromatic_Compounds_(DAHP_synthase_to_chorismate)	2.47281	2.43835	2.45107	2.54397	2.20936	2.20891	2.01302	2.00895	2.06252	1.95343	2.15204	2.08479	2.35663	2.34422	2.39055	2.37633	2.20977	2.25122	2.18794	2.17586	2.11453	2.10754	2.24936	2.17225	2.13409	2.17757	2.14692	2.15439	2.24673	2.20675		2.46247	2.45136	2.47131	2.46723	2.44815	2.42214	2.3573	2.36069	2.41502	2.37317		1.54375	1.53451	1.79275	1.79794
si_0019	Amino Acids and Derivatives	Aromatic amino acids and derivatives	Indole-pyruvate_oxidoreductase_complex	0.0750107	0.071416	0.108894	0.100574	0.117921	0.0781916	0.152246	0.153292	0.139433	0.173638	0.184955	0.185885	0.128692	0.131376	0.0586993	0.0528627	0.112098	0.111237	0.0795222	0.076844	0.125037	0.114017	0.0888094	0.0797023	0.0981951	0.0947072	0.0553275	0.0536027	0.0628946	0.0685374		0.0383957	0.0272667	0.00768034	0.00790171	0.00978489	0.00765874	0.00551544	0.00112919	0.00304116	0.00103448		0.14239	0.144616	0.224799	0.225938
si_0020	Amino Acids and Derivatives	Aromatic amino acids and derivatives	Phenylalanine_and_Tyrosine_Branches_from_Chorismate	1.22493	1.16973	1.45756	1.46095	0.926684	0.918752	1.00328	0.984046	0.936867	0.817411	0.922852	0.948887	1.05718	0.989232	0.948922	1.03144	1.13737	1.11579	1.05351	1.02255	0.922961	0.915553	1.11298	1.09651	1.05303	1.00069	0.932467	0.941498	0.852216	0.855588		1.10468	1.13773	1.03924	1.00342	1.021	1.04935	0.978439	0.945135	0.992769	0.978618		0.53104	0.51614	0.561716	0.576001
si_0021	Amino Acids and Derivatives	Aromatic amino acids and derivatives	Tryptophan_catabolism	0.0152935	0.0213856	0.0312359	0.0278069	0.0489485	0.0436953	0.0661269	0.0595432	0.0282	0.0376763	0.0550608	0.0531704	0.0324113	0.0332632	0.0298059	0.0370039	0.0246529	0.0220095	0.0257016	0.0323005	0.0407166	0.044366	0.0300806	0.0449231	0.0307572	0.0376043	0.0473719	0.047141	0.0368014	0.0424279		0.0248821	0.016492	0.0261229	0.0255055	0.0324396	0.0326114	0.0355194	0.0331983	0.0425762	0.0379999		0.117783	0.118855	0.103594	0.108506
si_0022	Amino Acids and Derivatives	Aromatic amino acids and derivatives	Tryptophan_synthesis	2.3175	2.27903	2.74755	2.81284	1.68984	1.8306	1.4025	1.4018	1.17422	1.24659	1.18909	1.19034	1.71154	1.70663	1.7917	1.80262	2.20673	2.18831	1.8341	1.81117	1.37343	1.39784	2.14766	2.02299	1.77936	1.84215	0.970509	1.0183	1.33248	1.34163		2.15724	2.16814	1.52081	1.50092	1.5141	1.52458	1.42784	1.45327	1.45394	1.41358		0.368489	0.375876	0.297873	0.287203
si_0023	Amino Acids and Derivatives	Branched-chain amino acids	Branched-Chain_Amino_Acid_Biosynthesis	6.15033	6.19632	6.16866	6.29538	4.23961	4.13036	4.15892	4.1487	3.1349	3.24262	3.51964	3.4926	5.42509	5.46943	5.32005	5.28192	5.85695	5.94525	5.22938	5.26355	4.11481	4.2171	5.17625	5.19128	5.18566	5.2277	3.94568	3.95713	4.69839	4.74477		5.973	5.88213	5.67215	5.67678	5.31903	5.31813	5.33167	5.37022	5.3304	5.32736		1.62616	1.6046	1.40263	1.4095
si_0024	Amino Acids and Derivatives	Branched-chain amino acids	Branched_chain_amino_acid_degradation_regulons	0.374872	0.353352	0.305629	0.308404	0.376014	0.400157	0.293419	0.296132	0.294533	0.298134	0.166418	0.166563	0.271547	0.272255	0.395384	0.403933	0.592105	0.587714	0.615056	0.620483	0.367969	0.352291	0.621665	0.658389	0.736349	0.73607	0.544813	0.533824	0.751536	0.786423		0.944448	0.927947	1.27797	1.28038	1.33504	1.32827	1.40864	1.37265	1.38102	1.37034		0.120313	0.122197	0.181243	0.184244
si_0025	Amino Acids and Derivatives	Branched-chain amino acids	HMG_CoA_Synthesis	0.909232	0.885637	1.15366	1.10704	0.861049	0.846309	0.558849	0.561543	0.689333	0.753525	0.395175	0.390809	0.610096	0.617885	0.824528	0.764954	1.04035	1.0923	0.993836	1.03805	0.680028	0.708305	1.12922	1.03758	1.13072	1.16945	0.837795	0.83488	1.20263	1.18183		1.59374	1.57971	1.88584	1.92552	1.88964	1.91068	1.83907	1.86114	1.8914	1.91262		0.209465	0.211562	0.308339	0.298105
si_0026	Amino Acids and Derivatives	Branched-chain amino acids	Isoleucine_degradation	2.74536	2.8229	3.09477	3.04179	2.14595	2.16062	1.53107	1.5874	1.7296	1.68888	1.4	1.40683	2.31864	2.37301	2.71872	2.71123	2.37886	2.36751	2.66113	2.63327	1.74443	1.74191	2.32241	2.32393	2.81052	2.81406	1.9808	2.00834	2.45658	2.46885		3.75677	3.72564	3.75662	3.76616	3.75456	3.75422	3.61482	3.59422	3.74407	3.78075		1.25039	1.23537	1.41535	1.43391
si_0027	Amino Acids and Derivatives	Branched-chain amino acids	Ketoisovalerate_oxidoreductase	0.182975	0.165199	0.116833	0.104366	0.155745	0.136835	0.229137	0.196682	0.133167	0.144972	0.155708	0.153588	0.114121	0.120754	0.0714733	0.114432	0.138201	0.136221	0.129017	0.132719	0.108021	0.134649	0.113638	0.111583	0.116649	0.142525	0.0671162	0.0616064	0.0923111	0.118246		0.0707854	0.073884	0.0581651	0.0707153	0.0643007	0.0661123	0.0489771	0.0632348	0.0542677	0.057655		0.142658	0.143061	0.200671	0.171748
si_0028	Amino Acids and Derivatives	Branched-chain amino acids	Leucine_Biosynthesis	2.12069	2.13149	2.21844	2.23124	1.37835	1.25337	1.2561	1.23837	0.757483	0.778097	1.06195	1.08033	1.79325	1.79412	1.73482	1.6885	1.79372	1.86412	1.6276	1.61672	1.24292	1.28956	1.68117	1.72205	1.6798	1.64995	1.1409	1.10451	1.32165	1.33635		1.78079	1.7653	1.47272	1.49067	1.36796	1.39374	1.29194	1.29202	1.33263	1.34351		0.36228	0.355944	0.173284	0.178889
si_0029	Amino Acids and Derivatives	Branched-chain amino acids	Leucine_Degradation_and_HMG-CoA_Metabolism	2.01091	1.96178	1.97649	1.97881	1.36945	1.4224	1.06387	1.03947	1.11468	1.22857	0.740781	0.715473	1.43781	1.4313	1.86226	1.80262	1.98122	2.0045	1.85802	1.91889	1.18078	1.21293	2.02638	1.92493	2.05663	2.05965	1.26906	1.26348	1.72154	1.71657		2.43845	2.46742	2.59948	2.63107	2.55675	2.55861	2.53071	2.52804	2.57478	2.58496		0.322687	0.315575	0.413375	0.4003
si_0030	Amino Acids and Derivatives	Branched-chain amino acids	Valine_degradation	2.26853	2.31062	2.02585	1.95245	1.73433	1.76736	1.40496	1.44772	1.34028	1.46364	0.993429	0.956785	1.70268	1.66218	2.22206	2.25382	2.52939	2.52768	2.50387	2.50016	1.51989	1.51589	2.55876	2.5413	2.76518	2.76229	2.00879	1.98418	2.50877	2.49986		3.36745	3.29553	3.83239	3.87684	4.02352	4.00839	3.89346	3.94314	4.07528	4.07695		0.738434	0.720592	0.850377	0.856
si_0031	Amino Acids and Derivatives	Glutamine, glutamate, aspartate, asparagine; ammonia assimilation	Glutamate_dehydrogenases	0.605548	0.649023	0.416594	0.432091	0.420512	0.379459	0.442281	0.436122	0.42065	0.400515	0.400667	0.408298	0.413721	0.42208	0.519778	0.514634	0.681581	0.707279	0.486676	0.488415	0.342901	0.352291	0.562459	0.566611	0.628585	0.644612	0.330012	0.327123	0.408261	0.413609		0.471473	0.474089	0.416157	0.426792	0.415593	0.425134	0.424689	0.38912	0.381226	0.382137		0.295703	0.299722	0.351895	0.349425
si_0032	Amino Acids and Derivatives	Glutamine, glutamate, aspartate, asparagine; ammonia assimilation	Glutamine,_Glutamate,_Aspartate_and_Asparagine_Biosynthesis	9.58808	9.68963	8.86686	8.84839	7.52361	7.64093	7.56799	7.50624	8.3237	7.98737	8.56299	8.56114	9.1547	9.23879	8.72978	8.80475	7.69548	7.74438	8.52821	8.58504	7.64911	7.64538	7.59988	7.43985	8.42177	8.38878	7.3383	7.27602	7.85728	7.84916		8.58734	8.69918	8.37148	8.40782	8.08117	8.01722	8.1141	8.10128	8.07157	8.09253		7.34188	7.33033	7.40384	7.48578
si_0033	Amino Acids and Derivatives	Glutamine, glutamate, aspartate, asparagine; ammonia assimilation	Glutamine_synthetases	0.688933	0.715534	0.578123	0.584488	0.411612	0.37026	0.492414	0.457976	0.470783	0.410344	0.578345	0.572745	0.617586	0.623476	0.541068	0.551638	0.534823	0.539233	0.468863	0.465622	0.477357	0.471893	0.483199	0.498502	0.43698	0.447538	0.305784	0.310015	0.342905	0.338294		0.394253	0.399545	0.221213	0.211246	0.175357	0.174175	0.14274	0.149054	0.136649	0.135034		0.52667	0.524494	0.52073	0.519708
si_0034	Amino Acids and Derivatives	Glutamine, glutamate, aspartate, asparagine; ammonia assimilation	Poly-gamma-glutamate_biosynthesis	0.148201	0.159705	0.133917	0.125131	0.443874	0.393258	0.169469	0.207134	0.191133	0.255543	0.179325	0.169666	0.155111	0.115583	0.186743	0.16263	0.122249	0.141575	0.397356	0.377447	0.216497	0.231293	0.127484	0.0888802	0.141483	0.12883	0.161715	0.137017	0.16456	0.159293		0.120121	0.114564	0.129881	0.124777	0.113032	0.108161	0.120016	0.128051	0.120362	0.117655		0.191872	0.198662	0.20838	0.207386
si_0035	Amino Acids and Derivatives	Histidine Metabolism	Histidine_Biosynthesis	6.26394	6.22418	6.40957	6.37881	3.39858	3.40364	2.87759	2.75482	2.15808	2.2401	2.97328	2.85865	5.03778	4.99759	4.87296	4.83973	4.37937	4.46124	4.07459	4.03535	3.00863	2.91714	4.06088	4.22229	4.23515	4.08912	2.35688	2.33186	2.81081	2.81643		4.72138	4.70021	3.29638	3.253	2.98984	2.93458	2.8581	2.83066	2.79225	2.83675		0.78807	0.758436	0.544043	0.555664
si_0036	Amino Acids and Derivatives	Histidine Metabolism	Histidine_Degradation	2.46097	2.37458	2.09401	2.06927	1.54188	1.59833	2.80593	2.86884	2.27088	2.408	2.21342	2.24585	1.66129	1.70076	1.97266	1.95094	2.43875	2.4328	2.21937	2.22665	2.79091	2.83353	3.16515	3.08279	2.13341	2.09145	1.85763	1.82264	2.82952	2.89539		2.21966	2.26863	2.81849	2.7995	3.05915	3.02105	2.86097	2.88577	3.00851	3.02454		1.33203	1.3186	2.30502	2.32695
si_0037	Amino Acids and Derivatives	Lysine, threonine, methionine, and cysteine	Cysteine_Biosynthesis	2.70639	2.63965	2.72029	2.73826	2.85348	2.68036	2.2437	2.23223	1.97008	2.06892	2.27177	2.32356	3.35893	3.38656	3.20048	3.22898	3.13861	3.17532	3.50699	3.4598	2.29335	2.29664	2.81612	2.80745	3.6724	3.6634	2.91507	2.96026	2.82164	2.82936		3.62099	3.52158	3.59993	3.58577	3.44173	3.49002	3.60754	3.55222	3.65432	3.70378		1.31666	1.33262	1.18203	1.16392
si_0038	Amino Acids and Derivatives	Lysine, threonine, methionine, and cysteine	Lysine_Biosynthesis_DAP_Pathway	7.75087	7.68056	7.86731	7.6962	5.67024	5.67694	6.05414	6.01006	5.53033	5.37788	6.20636	6.18159	6.09715	6.18486	6.52141	6.42841	6.61496	6.45087	5.57775	5.60531	5.55463	5.45267	6.01946	5.94096	5.30413	5.2328	4.63167	4.60601	5.15564	5.17909		6.01869	5.94304	4.39374	4.3785	3.99725	3.97726	4.14563	4.02128	4.04825	4.04047		5.2943	5.2268	5.54534	5.47931
si_0039	Amino Acids and Derivatives	Lysine, threonine, methionine, and cysteine	Lysine_biosynthesis_AAA_pathway_2	0.0928531	0.101042	0.0987124	0.0964215	0.114584	0.0954398	0.0775068	0.0712618	0.0524833	0.050781	0.05204	0.0631839	0.0738107	0.0852545	0.0872887	0.0904885	0.093101	0.089674	0.0813035	0.0755415	0.0597076	0.055535	0.0931066	0.118346	0.0934106	0.0896004	0.05634	0.0578615	0.0574791	0.0598761		0.0776494	0.0666275	0.0642311	0.0615133	0.0696511	0.0716463	0.0659647	0.0481036	0.0580523	0.0559309		0.020774	0.0195049	0.0234388	0.0240983
si_0040	Amino Acids and Derivatives	Lysine, threonine, methionine, and cysteine	Lysine_degradation	0.484293	0.481273	0.708934	0.693549	1.32606	1.4109	1.53691	1.59975	1.58233	1.56356	1.11687	1.07596	1.11111	1.0689	0.744539	0.731993	0.538739	0.564961	0.722061	0.70423	1.11226	1.09643	0.965921	1.06463	0.914057	0.871167	1.20122	1.18917	0.916588	0.951741		0.539041	0.628673	0.607041	0.599429	0.655636	0.637207	0.666045	0.666676	0.591336	0.587378		1.27771	1.26459	1.60813	1.65048
si_0041	Amino Acids and Derivatives	Lysine, threonine, methionine, and cysteine	Lysine_fermentation	0.606276	0.612726	0.559658	0.558847	0.986757	0.904953	1.60919	1.7068	1.97087	1.96818	1.51644	1.55731	1.12446	1.11082	0.972645	0.977338	0.493058	0.493578	0.623327	0.643015	1.40032	1.38776	0.652224	0.653559	0.60398	0.594938	0.625815	0.622599	1.34319	1.40113		0.676322	0.629993	0.680273	0.680447	0.755751	0.777288	0.678179	0.679549	0.659526	0.648688		2.22975	2.24768	3.7623	3.7703
si_0042	Amino Acids and Derivatives	Lysine, threonine, methionine, and cysteine	Methionine_Biosynthesis	9.78289	9.70159	9.73439	9.69199	8.03089	7.90655	7.61535	7.60632	6.97793	7.36489	6.9919	6.97985	9.33338	9.35787	9.92262	10.0399	9.33374	9.25188	9.30473	9.24824	7.74026	7.65608	8.97022	8.8658	9.05012	8.99138	7.91342	7.94458	8.00054	7.95335		9.56031	9.4246	9.35999	9.32106	9.02264	8.96132	9.12519	9.1293	9.4236	9.38149		5.09886	5.09213	5.11617	5.08283
si_0043	Amino Acids and Derivatives	Lysine, threonine, methionine, and cysteine	Methionine_Degradation	4.52085	4.46409	4.33972	4.37039	4.1584	3.88313	5.0973	5.06053	5.08383	5.2411	4.80993	4.81269	4.21388	4.28551	4.36078	4.33505	4.21188	4.25141	3.86796	3.85978	4.93856	4.95084	4.00645	3.96821	3.40402	3.31893	4.34404	4.31759	4.60965	4.54305		3.90757	3.90222	3.9612	3.90639	3.89121	3.85245	3.73947	3.65384	3.76272	3.7482		5.99965	6.01938	7.28426	7.27438
si_0044	Amino Acids and Derivatives	Lysine, threonine, methionine, and cysteine	Methionine_Salvage	0.116704	0.123212	0.141338	0.152938	0.366001	0.390958	0.181157	0.190031	0.27495	0.190019	0.118772	0.122983	0.186161	0.15793	0.118919	0.113188	0.259581	0.258017	0.171004	0.157986	0.190669	0.198561	0.246852	0.27292	0.257221	0.25557	0.220804	0.222121	0.252932	0.243898		0.267697	0.249578	0.351877	0.363028	0.359438	0.36085	0.290995	0.327918	0.424275	0.420275		0.0915282	0.0860234	0.151976	0.160337
si_0045	Amino Acids and Derivatives	Lysine, threonine, methionine, and cysteine	Threonine_anaerobic_catabolism_gene_cluster	0.284203	0.285468	0.533254	0.530318	0.57292	0.555391	0.648351	0.654025	0.459817	0.495525	0.399431	0.395887	0.544865	0.553875	0.338206	0.349827	0.298445	0.293262	0.277882	0.284323	0.504704	0.500901	0.470785	0.455511	0.398476	0.363741	0.632686	0.640148	0.308442	0.324611		0.190906	0.198343	0.109726	0.117375	0.125661	0.115425	0.116266	0.112242	0.0990741	0.0951032		0.460132	0.446358	0.397958	0.389079
si_0046	Amino Acids and Derivatives	Lysine, threonine, methionine, and cysteine	Threonine_and_Homoserine_Biosynthesis	4.69873	4.62556	4.84277	4.78334	3.99375	4.00502	3.80645	3.66824	3.47487	3.36875	3.80551	3.76734	4.38792	4.3927	4.23396	4.23617	4.3044	4.32814	4.21595	4.1613	3.75094	3.73357	4.18502	4.13341	4.22535	4.2667	4.12996	4.13225	3.98033	3.98245		4.40349	4.51484	4.62948	4.66366	4.56164	4.56861	4.52906	4.53597	4.58275	4.61854		2.74876	2.73087	2.68807	2.73637
si_0047	Amino Acids and Derivatives	Lysine, threonine, methionine, and cysteine	Threonine_degradation	0.967493	0.943123	1.10654	1.09621	1.25264	1.12573	1.40035	1.28905	1.29172	1.45791	1.13719	1.18117	1.1156	1.12131	1.30598	1.3082	1.51238	1.52193	1.45125	1.46629	1.17258	1.16112	1.50642	1.50468	1.54447	1.63927	1.18495	1.20467	1.26774	1.32556		1.20335	1.19907	1.24446	1.23727	1.27102	1.26221	1.34334	1.31641	1.23606	1.19365		0.963192	0.983713	1.25899	1.26044
si_0048	Amino Acids and Derivatives	Proline and 4-hydroxyproline	A_Hypothetical_Protein_Related_to_Proline_Metabolism	0.481015	0.497754	0.522727	0.549458	0.438312	0.527794	0.474268	0.422186	0.494283	0.542211	0.515869	0.540871	0.536557	0.518096	0.482673	0.558168	0.434616	0.419073	0.484513	0.488936	0.44211	0.444746	0.374814	0.305767	0.410779	0.430128	0.414848	0.40437	0.470664	0.472105		0.456458	0.429011	0.40877	0.403037	0.376791	0.381801	0.334677	0.345533	0.345678	0.355516		0.452198	0.44154	0.538528	0.529398
si_0049	Amino Acids and Derivatives	Proline and 4-hydroxyproline	Proline,_4-hydroxyproline_uptake_and_utilization	3.21672	3.19783	3.44717	3.352	2.23494	2.18592	2.0607	1.98773	1.82438	1.63482	1.35895	1.26932	1.8454	1.91697	2.21689	2.19629	2.5333	2.55816	2.46048	2.43608	1.89545	1.8778	2.61749	2.47995	2.225	2.34865	1.83369	1.83519	2.27996	2.33416		3.01524	3.10752	2.95659	3.09877	2.97461	2.98627	3.02687	3.0102	3.17287	3.07516		0.991938	0.999876	1.33501	1.36251
si_0050	Amino Acids and Derivatives	Proline and 4-hydroxyproline	Proline_Synthesis	1.52352	1.55232	1.59838	1.59926	1.37167	1.18437	1.39512	1.41383	1.34107	1.41696	1.47785	1.48285	1.50563	1.48119	1.41578	1.47114	1.26252	1.29038	1.19436	1.16021	1.2528	1.26707	1.24954	1.29504	1.25671	1.23584	1.13779	1.14526	1.06675	1.08367		1.18383	1.20809	0.85467	0.837181	0.793059	0.800116	0.811211	0.782305	0.734811	0.748481		1.61109	1.62357	1.62542	1.64818
si_0051	Amino Acids and Derivatives	Unclassified amino acids and derivatives	Creatine_and_Creatinine_Degradation	0.786884	0.795386	0.949157	0.957354	0.896648	0.877356	0.800289	0.787997	0.400283	0.394782	0.654002	0.665123	0.482221	0.490703	0.550801	0.499397	0.696807	0.68869	0.66366	0.676488	0.720137	0.699618	0.723844	0.685923	0.688049	0.730963	1.08861	1.09496	0.90071	0.921489		1.17053	1.15752	1.18967	1.1773	1.17534	1.13315	1.14302	1.17639	1.2585	1.226		0.833834	0.831715	0.76245	0.748578
si_0052	Amino Acids and Derivatives	Unclassified amino acids and derivatives	L-2-amino-thiazoline-4-carboxylic_acid-Lcysteine_conversion	0.00327717	0.00647453	0.025541	0.0213066	0.0066748	0.00344963	0.0172237	0.0133022	0.0133167	0.0245715	0.00919969	0.00521831	0.00817093	0.00712783	0.00821183	0.0155479	0.0317588	0.0276606	0.0260833	0.0251371	0.0249161	0.0152023	0.046792	0.0400927	0.0380477	0.0331939	0.0354385	0.0328959	0.0464017	0.0461937		0.0583443	0.0529942	0.0927022	0.108573	0.0912936	0.103072	0.0911151	0.0932714	0.102859	0.106482		0.0028363	0.00275865	0.00607904	0.00427139
si_0053	Amino Acids and Derivatives	Unclassified amino acids and derivatives	Phosphonoalanine_utilization	0.0132907	0.0123605	0.0127705	0.0149869	0.0155745	0.0103489	0.0215297	0.02027	0.0250667	0.0196572	0.0229306	0.0229888	0.013482	0.0163521	0.0161195	0.0158588	0.016677	0.016061	0.0125963	0.0128942	0.0164082	0.0193907	0.00954939	0.0149744	0.0159482	0.0188022	0.0133075	0.013364	0.0140313	0.0155653		0.00750754	0.00813603	0.00831629	0.00945204	0.00708561	0.00805403	0.0105896	0.00835603	0.00966412	0.00793101		0.0246835	0.025333	0.0260709	0.0273497
si_0054	Carbohydrates	Aminosugars	(GlcNAc)2_Catabolic_Operon	0.0912145	0.0894662	0.0434887	0.0413493	0.097897	0.117287	0.0953457	0.0813968	0.0955667	0.12941	0.104767	0.0868779	0.0644141	0.0661072	0.0425798	0.0609476	0.08411	0.0852126	0.0413515	0.0570469	0.0908528	0.0864051	0.0931066	0.115931	0.060603	0.0559422	0.0283508	0.034291	0.0564944	0.0456916		0.0368942	0.0551931	0.0323846	0.0334072	0.0345122	0.0381455	0.0622142	0.0370375	0.0336555	0.0402757		0.0964342	0.0907636	0.119826	0.113033
si_0055	Carbohydrates	Aminosugars	Chitin_and_N-acetylglucosamine_utilization	1.87618	1.96963	1.31035	1.33419	2.16041	2.26986	2.5688	2.45489	2.35862	2.42848	3.38988	3.34437	2.57616	2.57455	2.03319	2.04641	1.9818	2.03514	2.05676	2.05538	2.32768	2.37063	1.79051	1.86262	2.19857	2.25719	2.51317	2.52322	2.11799	2.11625		1.1523	1.15114	1.10445	1.11654	1.20373	1.20494	1.1653	1.12445	1.15327	1.17827		3.13449	3.11339	2.57708	2.53083
si_0056	Carbohydrates	Aminosugars	Fructoselysine_(Amadori_product)_utilization_pathway	0.0473369	0.0484609	0.0402098	0.0433355	0.122371	0.0919902	0.0101497	0.0126688	0.0391667	0.00819049	0.0567085	0.0578245	0.0517492	0.0586998	0.0425798	0.0373148	0.0246529	0.022307	0.0979713	0.100288	0.0638096	0.0651529	0.0286482	0.0241522	0.0820191	0.0812439	0.128013	0.126297	0.066464	0.0684119		0.0257401	0.0219893	0.00391355	0.00400086	0.0115683	0.0103764	0.00220618	0.00225839	0.00135163	0.00137931		0.0136832	0.013599	0.0181745	0.0178506
si_0057	Carbohydrates	Aminosugars	N-Acetyl-Galactosamine_and_Galactosamine_Utilization	1.04851	1.09812	1.2717	1.24373	1.88897	1.77311	2.32859	2.38489	2.23328	2.02387	2.77556	2.78489	2.15549	2.2176	1.66791	1.62195	1.55705	1.55479	1.444	1.44362	2.01076	2.06612	1.34933	1.25881	1.60393	1.61699	2.70649	2.77053	1.73496	1.64653		0.957747	0.970387	1.06556	1.08864	1.1123	1.12979	0.936963	0.94649	0.967358	0.996411		2.93358	2.88606	2.41777	2.4609
si_0058	Carbohydrates	Aminosugars	Neotrehalosadiamine_(NTD)_Biosynthesis_Operon	0.00036413	0.00196198	0.00517722	0.00776428	0.047836	0.0459951	0.0221448	0.0145691	0.0297667	0.0262096	0.00823853	0.00535935	0.0122564	0.0160726	0.000304142	0.00310957	0.00217526	0.00237941	0.0139959	0.0199273	0.0200545	0.019701	0.0238735	0.0193218	0	0.00998139	0.0545319	0.048683	0.0482479	0.042679		0.0600603	0.030785	0.0772926	0.0870188	0.0872446	0.0721404	0.0794224	0.0632348	0.112185	0.0965514		0.00785732	0.0112677	0.00632973	0.00535518
si_0059	Carbohydrates	CO2 fixation	CO2_uptake,_carboxysome	0.137459	0.135965	0.14082	0.148424	0.380463	0.416256	0.224524	0.224237	0.377567	0.360382	0.151314	0.142305	0.184254	0.173863	0.254262	0.23726	0.29743	0.331779	0.366947	0.350487	0.249465	0.250838	0.353328	0.407206	0.492115	0.438485	0.351203	0.335274	0.455401	0.44951		0.584515	0.540276	0.720876	0.714754	0.789829	0.777881	0.870999	0.851412	0.867473	0.894066		0.109542	0.109181	0.112932	0.0990071
si_0060	Carbohydrates	CO2 fixation	Calvin-Benson_cycle	1.40663	1.3932	1.47309	1.45138	1.16586	1.31316	1.47601	1.34827	1.4335	1.49476	1.12003	1.10826	1.43195	1.41508	1.45501	1.48762	1.53675	1.48103	1.34666	1.35662	1.438	1.39055	1.62913	1.60612	1.45014	1.50185	1.29264	1.27699	1.17407	1.18497		1.26212	1.2712	1.14506	1.13004	1.14064	1.10889	1.19222	1.13778	1.16916	1.15489		1.15238	1.1183	1.29998	1.30686
si_0061	Carbohydrates	CO2 fixation	Carboxysome	0.114701	0.107909	0.110275	0.111228	0.130159	0.101189	0.119643	0.10325	0.130817	0.155619	0.114516	0.114803	0.127058	0.136407	0.126219	0.125005	0.0964364	0.117632	0.122401	0.116438	0.108628	0.107657	0.137989	0.104821	0.104119	0.106313	0.106388	0.104415	0.100188	0.0981616		0.105749	0.115664	0.109579	0.107023	0.112165	0.113893	0.119575	0.115404	0.115902	0.12262		0.13047	0.124567	0.150472	0.156065
si_0062	Carbohydrates	CO2 fixation	Photorespiration_(oxidative_C2_cycle)	2.02383	2.01986	2.00203	2.02413	1.64089	1.63628	1.25887	1.23394	1.18988	1.13029	0.979012	0.964119	1.78984	1.74352	1.96415	1.93353	1.90944	1.9532	2.07076	2.07101	1.27148	1.25404	1.80149	1.80755	2.14844	2.09586	1.50165	1.49977	1.73496	1.75147		2.18512	2.15627	2.4603	2.42532	2.40231	2.41695	2.40032	2.34488	2.49821	2.49675		0.614366	0.605	0.582899	0.566055
si_0063	Carbohydrates	Central carbohydrate metabolism	Dehydrogenase_complexes	3.67389	3.7617	3.4268	3.43596	2.37178	2.46419	2.08623	2.08559	1.8377	1.91903	1.32119	1.3208	2.8266	2.80445	3.48729	3.47494	3.68576	3.63678	3.84175	3.82592	2.668	2.65343	3.64691	3.57356	3.55576	3.61164	3.21536	3.17526	3.88347	3.85466		4.95412	4.97507	6.13346	6.20374	6.1332	6.11504	6.30989	6.28283	6.27255	6.25936		0.741347	0.740213	0.694327	0.698979
si_0064	Carbohydrates	Central carbohydrate metabolism	Dihydroxyacetone_kinases	1.7846	1.74165	1.2327	1.2096	0.827675	0.855509	0.923623	0.931154	0.783333	0.862459	0.751766	0.715332	1.09831	1.09377	1.39844	1.43818	1.01077	1.04203	1.12629	1.20241	1.03053	1.06696	0.935363	0.920199	0.690555	0.617918	0.824632	0.807345	0.667717	0.683993		0.727802	0.73752	0.507147	0.521063	0.465192	0.479042	0.470357	0.494361	0.516929	0.523033		0.600797	0.609429	0.695016	0.681192
si_0065	Carbohydrates	Central carbohydrate metabolism	Entner-Doudoroff_Pathway	4.12905	4.1902	3.86048	3.83248	3.73121	3.68881	3.78184	3.8646	4.01537	4.03627	3.55877	3.63956	3.79471	3.78837	3.87416	3.85338	4.12516	4.11608	3.6827	3.69463	3.89163	3.91925	3.8718	4.01168	3.61841	3.56405	3.54805	3.52625	3.38117	3.34842		3.2276	3.23682	2.94103	2.98239	2.90742	2.88013	2.92495	2.83947	2.83767	2.84144		3.77504	3.78332	3.93615	3.94078
si_0066	Carbohydrates	Central carbohydrate metabolism	Ethylmalonyl-CoA_pathway_of_C2_assimilation	0.144195	0.155389	0.0491836	0.0456828	0.102347	0.134536	0.110416	0.0769627	0.14805	0.168724	0.0693409	0.0629018	0.0855224	0.063871	0.141122	0.138065	0.245369	0.231249	0.179529	0.163717	0.0843199	0.0845436	0.222501	0.239107	0.275903	0.223769	0.0767352	0.0690961	0.115697	0.101927		0.141785	0.152166	0.109335	0.121826	0.125179	0.135535	0.114942	0.119469	0.13719	0.165241		0.0401681	0.0411078	0.0635479	0.0667485
si_0067	Carbohydrates	Central carbohydrate metabolism	Glycolate,_glyoxylate_interconversions	0.651974	0.645884	0.678389	0.659061	1.04238	0.907253	0.722167	0.733204	0.6721	0.72322	0.581091	0.532409	0.702019	0.702581	0.689489	0.695611	0.739152	0.783718	1.02043	1.04169	0.794886	0.775164	0.989795	1.00956	1.08994	1.0311	1.16224	1.22478	1.22035	1.22376		1.31382	1.1982	1.74466	1.81304	1.94917	1.98065	1.83046	1.73489	1.91796	1.93117		0.555263	0.548623	0.497291	0.488405
si_0068	Carbohydrates	Central carbohydrate metabolism	Glycolysis_and_Gluconeogenesis	8.16051	8.29407	7.56513	7.54417	6.291	6.80152	7.16661	7.11161	8.178	8.21342	7.89841	7.90715	7.16127	7.12294	7.1969	7.34791	6.88687	6.962	6.29141	6.34927	7.79146	7.78654	6.60484	6.83556	5.43445	5.43452	5.20274	5.25784	5.84957	5.86848		5.17205	5.19804	3.52567	3.54722	3.1397	3.09695	3.09306	3.07728	2.89687	2.89896		8.26118	8.36929	9.19164	9.2732
si_0069	Carbohydrates	Central carbohydrate metabolism	Glycolysis_and_Gluconeogenesis,_including_Archaeal_enzymes	1.31578	1.26665	1.20716	1.17042	1.50962	1.39825	1.89707	1.87973	2.2137	2.10987	2.68631	2.65598	1.5473	1.52871	1.45106	1.48606	1.21278	1.20978	1.17044	1.18535	1.71511	1.72174	1.05043	1.09989	1.05622	1.05594	1.045	1.05436	1.2974	1.28966		0.693053	0.762368	0.400845	0.383883	0.358089	0.365248	0.330485	0.376247	0.304454	0.301172		3.34189	3.33766	3.64103	3.6201
si_0070	Carbohydrates	Central carbohydrate metabolism	Glyoxylate_bypass	2.37686	2.34555	2.76257	2.77708	1.7043	1.67537	1.03342	1.06354	1.01598	0.94764	0.750393	0.746078	2.01577	2.01019	1.94711	1.95312	1.83519	1.84553	1.84937	1.87551	1.14493	1.17477	1.77762	1.84523	2.11427	2.11118	1.28931	1.29241	1.26023	1.24899		2.12099	2.15825	1.89455	1.89351	1.77675	1.7712	1.77531	1.74528	1.74529	1.76765		0.2325	0.232698	0.150597	0.14867
si_0071	Carbohydrates	Central carbohydrate metabolism	Methylglyoxal_Metabolism	0.922705	0.94018	1.261	1.25817	1.17476	1.21542	1.01374	1.00558	0.952533	1.00252	0.820557	0.778939	0.839971	0.803628	0.902388	0.914836	1.26527	1.26391	1.12756	1.09874	1.00333	0.983963	1.14306	1.26799	1.07923	1.10979	1.15052	1.16641	1.37445	1.37702		1.41421	1.46976	1.74711	1.73302	1.76258	1.77406	1.71861	1.75002	1.82402	1.86289		0.651007	0.670975	0.766837	0.762476
si_0072	Carbohydrates	Central carbohydrate metabolism	Particulate_methane_monooxygenase_(pMMO)	0	0	0	0	0.0111247	0.0114988	0	0	0	0	0	0.00141035	0	0	0	0.00310957	0	0	0	0	0.00151928	0.00155126	0	0	0	0	0	0	0	0		0	0	0	0	0.000482015	0.000494112	0	0	0	0		0	0	0	0
si_0073	Carbohydrates	Central carbohydrate metabolism	Pentose_phosphate_pathway	4.90192	5.05877	4.95788	5.08344	3.29624	3.32199	3.77938	3.6657	3.64955	3.52437	3.85234	3.92967	4.05128	4.02639	4.10013	4.14848	4.16475	4.15222	3.94455	3.86642	3.80062	3.75901	3.47073	3.54941	3.32223	3.28713	3.09212	3.08311	2.88491	2.8625		3.40907	3.46727	2.32362	2.34481	2.06784	2.02522	2.07667	2.01855	2.01081	2.0193		4.53195	4.54479	4.11996	4.16754
si_0074	Carbohydrates	Central carbohydrate metabolism	Peripheral_Glucose_Catabolism_Pathways	0.0329537	0.0378662	0.0407275	0.0480302	0.0244743	0.0310467	0.0436745	0.0452908	0.05405	0.0425906	0.0348764	0.0315919	0.0374501	0.0335427	0.0368011	0.0394915	0.0770041	0.0719771	0.0473316	0.0606937	0.0419321	0.0395571	0.0773501	0.0598975	0.0699441	0.0919217	0.0396333	0.0367142	0.0432016	0.0492063		0.0690694	0.0708055	0.05704	0.051111	0.0585648	0.0586512	0.067509	0.0745268	0.0610935	0.0632412		0.0293979	0.0279751	0.0279511	0.029071
si_0075	Carbohydrates	Central carbohydrate metabolism	Pyruvate:ferredoxin_oxidoreductase	1.10732	1.06908	0.670795	0.638115	1.28824	1.15333	1.84386	1.77616	2.26932	2.25812	2.02682	2.03994	1.15932	1.15471	1.08153	1.04357	0.883009	0.91399	0.562254	0.572553	1.45213	1.47897	0.772068	0.785913	0.488469	0.519265	1.19804	1.17588	1.05592	1.04388		0.254398	0.268929	0.109628	0.124477	0.0892209	0.088792	0.079643	0.0715909	0.0437927	0.0410344		3.17662	3.21842	4.03743	4.02933
si_0076	Carbohydrates	Central carbohydrate metabolism	Pyruvate_Alanine_Serine_Interconversions	1.92133	1.93392	1.77682	1.81106	2.11925	2.14337	2.12406	2.04094	1.89332	1.92231	1.82264	1.85716	1.83642	1.80684	2.11561	2.10611	2.03546	2.02324	2.05638	2.02542	1.92705	1.92247	1.78478	1.80659	1.9074	1.92687	2.08067	2.072	1.92389	1.86997		1.62656	1.62435	1.62373	1.6412	1.6952	1.69747	1.62066	1.59307	1.6135	1.602		2.33703	2.34975	2.0524	2.03414
si_0077	Carbohydrates	Central carbohydrate metabolism	Pyruvate_metabolism_I:_anaplerotic_reactions,_PEP	6.09754	6.08763	5.6537	5.72931	5.39991	5.55161	6.13903	6.20611	6.10843	6.17481	5.83068	5.85269	6.72917	6.8676	6.94325	7.07645	5.9283	5.89365	6.43353	6.39537	5.89343	5.92395	5.8958	5.77624	6.10883	6.10954	5.08434	5.13918	5.53928	5.50308		5.02276	5.09096	4.48463	4.53613	4.39819	4.44321	4.45934	4.45354	4.59282	4.61785		5.01423	5.04624	5.72853	5.7449
si_0078	Carbohydrates	Central carbohydrate metabolism	Pyruvate_metabolism_II:_acetyl-CoA,_acetogenesis_from_pyruvate	6.46148	6.35308	6.14588	6.03772	5.20968	5.15375	4.13339	4.09201	4.06472	4.08542	3.14904	3.14481	4.43354	4.35035	5.49189	5.58976	5.98239	6.12237	5.45382	5.44811	4.53155	4.47088	5.59356	5.6806	5.06286	5.18383	4.48926	4.49918	5.17471	5.20784		6.51869	6.51806	6.95697	6.94085	6.8433	6.96471	6.814	6.93776	6.81564	6.8637		2.96765	2.99504	2.40743	2.42743
si_0079	Carbohydrates	Central carbohydrate metabolism	Soluble_methane_monooxygenase_(sMMO)	0.000910324	0	0.00086287	0.00234734	0.0111247	0.0229975	0.0132254	0.00633438	0.01175	0.00819049	0.00205963	0.00169243	0.00476637	0.00209642	0.00456213	0.00932871	0.0181271	0.00743565	0.00318089	0.0032561	0	0	0	0.00241522	0.00227831	0.00116063	0.000506264	0	0.00430785	0.00502105		0.00643503	0	0	0	0.00298849	0.00296467	0.00220618	0.00225839	0.00135163	0.00137931		0.00498269	0.00376887	0.00188012	0.00459015
si_0080	Carbohydrates	Central carbohydrate metabolism	TCA_Cycle	8.80193	8.79693	8.58314	8.68624	5.29423	5.27104	4.44065	4.48221	3.5485	3.65624	3.44714	3.38626	6.18321	6.20653	7.17653	7.00089	6.88846	6.90311	6.25999	6.3856	4.45407	4.51882	6.69747	6.59307	6.19928	6.25323	3.37078	3.39944	4.15622	4.07659		6.8044	6.83185	4.84126	4.79093	4.30415	4.3016	4.45162	4.45941	4.36528	4.44157		1.15939	1.13897	1.18109	1.20938
si_0081	Carbohydrates	Di- and oligosaccharides	Beta-Glucoside_Metabolism	1.7755	1.87447	1.26842	1.2737	2.33395	2.24571	2.58079	2.64619	2.3641	2.48581	2.55683	2.54231	2.98089	2.97566	2.44652	2.58623	2.30592	2.41748	2.30042	2.29412	2.36582	2.40554	1.59475	1.58004	2.18923	2.21076	4.97831	4.99342	1.40436	1.38393		0.918923	0.86022	0.371151	0.357127	0.317455	0.326707	0.283494	0.287718	0.27242	0.284206		3.14638	3.15427	1.3775	1.38699
si_0082	Carbohydrates	Di- and oligosaccharides	Fructooligosaccharides(FOS)_and_Raffinose_Utilization	1.46599	1.46187	0.907222	0.885308	1.47179	1.61558	2.10529	2.12487	2.09463	2.18768	3.08437	3.07457	1.87986	1.8735	1.78349	1.8247	1.64885	1.67332	1.43967	1.44923	1.91915	1.91782	1.16932	1.06511	1.65519	1.70751	2.80926	2.82633	1.46012	1.43		0.938013	0.889466	0.684186	0.663043	0.627728	0.624706	0.574488	0.58831	0.58032	0.554343		4.40535	4.39531	3.10915	3.12526
si_0083	Carbohydrates	Di- and oligosaccharides	Lactose_and_Galactose_Uptake_and_Utilization	2.62647	2.57019	2.83401	2.91269	3.01701	3.12882	3.71387	3.83483	4.04043	4.12227	5.03676	5.1997	3.73139	3.71095	2.96934	2.93419	2.35827	2.41674	3.18369	3.19137	3.51971	3.47932	2.30427	2.35194	2.6556	2.66944	3.12069	3.03318	2.35221	2.37835		1.47148	1.48626	0.656204	0.638738	0.596348	0.590267	0.469916	0.472454	0.410894	0.39724		5.21178	5.18577	4.25727	4.2501
si_0084	Carbohydrates	Di- and oligosaccharides	Lactose_utilization	0.850789	0.835214	0.516169	0.519123	1.62309	1.65352	1.68639	1.61463	1.57998	1.61844	3.03205	3.03635	2.19512	2.16742	1.1898	1.14152	0.997573	1.00247	1.26447	1.25125	1.43268	1.4768	0.870905	0.872378	1.47543	1.53226	1.54866	1.56703	1.12632	1.17279		0.340842	0.303012	0.134284	0.129078	0.179936	0.179709	0.0780987	0.0785918	0.0429141	0.0362758		2.1897	2.1601	1.42626	1.42473
si_0085	Carbohydrates	Di- and oligosaccharides	Maltose_and_Maltodextrin_Utilization	6.29089	6.25518	5.72221	5.72444	6.01844	5.93107	6.6416	6.494	5.61728	5.39262	7.56915	7.52438	5.90063	5.84636	4.744	4.52909	4.74931	4.81711	4.13859	4.13186	5.87307	5.96847	5.11752	5.17872	4.76417	4.7783	6.04053	6.03787	3.42523	3.42298		3.20014	3.18361	1.44933	1.43221	1.21723	1.21245	1.15273	1.18769	1.02081	1.01579		9.10398	9.13453	6.865	6.7954
si_0086	Carbohydrates	Di- and oligosaccharides	Melibiose_Utilization	0.130723	0.157155	0.143582	0.163772	0.233618	0.28287	0.261739	0.277762	0.3666	0.356286	0.403276	0.413234	0.305456	0.310131	0.273423	0.254052	0.131386	0.134883	0.23564	0.219722	0.234576	0.245564	0.177619	0.16665	0.23945	0.233054	0.318874	0.318606	0.148682	0.147368		0.0761479	0.0732243	0.0214267	0.0219047	0.0305115	0.0251997	0.0216205	0.0221322	0.00979928	0.0110345		0.482899	0.474489	0.359604	0.369061
si_0087	Carbohydrates	Di- and oligosaccharides	Sucrose_utilization	0.519067	0.596442	0.530148	0.504136	0.90666	0.83941	0.80767	0.792114	0.81545	0.767449	0.846234	0.838456	0.575642	0.583364	0.766437	0.826835	0.782078	0.82045	0.59877	0.616445	0.782428	0.742122	0.529991	0.471451	0.483457	0.489088	1.06033	1.08975	0.391768	0.381475		0.274132	0.260573	0.120929	0.111924	0.110237	0.108902	0.0911151	0.116081	0.0730553	0.0700688		1.26691	1.22508	0.46583	0.463924
si_0088	Carbohydrates	Di- and oligosaccharides	Sucrose_utilization_Shewanella	0.00819292	0.00412016	0.00362406	0.00343073	0.00444986	0.0287469	0.0196843	0.0139356	0.0266333	0.0180191	0.0134563	0.0111418	0.0132097	0.0149545	0.0185526	0.0161698	0.0311787	0.03004	0.0141231	0.0177132	0.0123061	0.00992805	0.0472695	0.0299487	0.0277954	0.0364437	0.00600285	0.00616798	0.0100927	0.00527211		0.00557703	0.00747635	0.00210353	0.00190041	0.00101223	0.00207527	0.00154432	0.00564597	0.00452794	0.00468964		0.0187809	0.0176398	0.0184878	0.0179781
si_0089	Carbohydrates	Di- and oligosaccharides	Trehalose_Biosynthesis	5.84355	5.73094	4.72456	4.6434	2.32839	2.35725	2.23816	2.19866	1.786	1.8961	2.29704	2.26743	3.75508	3.81968	3.92312	3.71158	3.20879	3.2641	3.02057	3.13966	2.29001	2.29307	3.1365	3.22384	3.15113	3.13741	1.33798	1.36709	1.43451	1.40778		2.96827	2.96393	1.48392	1.46572	1.04187	1.02395	1.01661	1.0226	0.959992	0.922756		1.15426	1.15296	0.881775	0.872193
si_0090	Carbohydrates	Di- and oligosaccharides	Trehalose_Uptake_and_Utilization	1.72889	1.67435	1.42339	1.43025	1.65757	1.70527	1.82633	1.83095	1.37318	1.48903	2.07803	2.02668	1.89239	1.94268	1.96597	1.96245	1.32879	1.33187	1.58535	1.52711	1.66361	1.64806	1.16359	1.09554	1.29157	1.29015	1.98514	1.99343	0.86194	0.850316		0.755473	0.746536	0.270084	0.281011	0.202157	0.203228	0.175832	0.19535	0.150301	0.132758		2.90157	2.91586	2.14427	2.12129
si_0091	Carbohydrates	Di- and oligosaccharides	Unknown_oligosaccharide_utilization_Sde_1396	0.00600814	0.00863271	0.00655781	0.00505581	0.0255867	0.018398	0.0258356	0.0250208	0.0180167	0.0442287	0.0185367	0.0183346	0.0167504	0.0177497	0.0276769	0.0195903	0.0430701	0.0245376	0.0185764	0.0268303	0.0106349	0.00853192	0.0358102	0.0202879	0.0396426	0.046193	0.0107762	0.00947226	0.0080003	0.00878685		0.0182326	0.0215495	0.00538113	0.00545118	0.00703741	0.00667052	0.00926594	0.00813019	0.00689329	0.00634481		0.0112302	0.011734	0.0124088	0.0144717
si_0092	Carbohydrates	Fermentation	Acetoin,_butanediol_metabolism	1.77349	1.84956	1.4781	1.4893	1.2849	1.36835	1.02697	0.958391	0.924334	0.90423	1.01087	0.99162	2.07909	2.09978	2.39542	2.36514	1.45699	1.44668	1.99582	1.96239	1.02035	1.04586	1.20609	1.17428	1.54697	1.56754	1.0518	1.05318	1.05764	1.04651		1.36466	1.35036	1.26153	1.25457	1.13789	1.11753	1.11147	1.11632	1.14604	1.14441		0.565343	0.554412	0.290415	0.281529
si_0093	Carbohydrates	Fermentation	Acetone_Butanol_Ethanol_Synthesis	0.489572	0.517374	0.690641	0.754218	1.19813	1.15103	1.44157	1.51518	1.00658	1.08934	1.63809	1.64222	0.952458	0.951496	0.909079	0.892447	0.448828	0.46919	0.639358	0.625302	1.22515	1.17213	0.615458	0.632305	0.613093	0.577064	1.09491	1.10818	0.801137	0.789937		0.433078	0.419995	0.268714	0.263507	0.264337	0.272404	0.25724	0.265812	0.233966	0.227103		2.99421	3.02834	3.1512	3.13539
si_0094	Carbohydrates	Fermentation	Acetyl-CoA_fermentation_to_Butyrate	3.06852	3.04578	3.29513	3.35507	3.11157	3.06787	3.06213	3.17479	2.76752	2.95185	2.86563	2.89913	3.15221	3.15931	3.19379	3.30952	2.92746	2.86957	3.35164	3.3517	3.22375	3.25144	3.20478	3.16394	3.67742	3.63369	3.10217	3.07305	3.8042	3.87437		4.3355	4.31583	4.69518	4.69736	4.77942	4.82743	4.67798	4.76745	4.78705	4.79723		3.71985	3.73747	4.77631	4.74367
si_0095	Carbohydrates	Fermentation	Butanol_Biosynthesis	1.73927	1.75734	2.4188	2.39483	2.08587	2.00079	2.41378	2.28798	2.10168	2.16475	2.15506	2.14233	2.07351	2.08636	2.09979	2.08621	2.04619	2.01774	2.0378	2.02516	2.52306	2.51025	2.35202	2.29011	2.17487	2.13741	2.2719	2.28465	2.54533	2.56287		2.67976	2.64993	2.88566	2.89778	2.9855	2.97431	2.87663	2.88802	2.9504	2.96861		2.55267	2.56827	3.19639	3.22401
si_0096	Carbohydrates	Fermentation	Fermentations:_Lactate	1.27263	1.25253	1.3214	1.31884	1.18366	1.06939	1.28471	1.25262	1.31522	1.28017	1.51685	1.53842	1.18683	1.17707	1.35313	1.38407	1.06385	1.05051	1.24602	1.1959	1.33362	1.37473	0.972128	0.961741	0.954383	0.920145	1.08413	1.08637	0.994006	0.98852		0.94166	0.921131	0.707668	0.713604	0.646092	0.635824	0.647292	0.614281	0.610191	0.626481		2.44259	2.44343	1.9918	1.97963
si_0097	Carbohydrates	Fermentation	Fermentations:_Mixed_acid	2.59188	2.59688	4.18544	4.15028	3.62886	3.55427	4.19675	4.14395	3.72005	3.83069	4.19835	4.23713	3.00867	3.01815	2.8568	2.94041	3.22504	3.28849	2.58606	2.57766	4.19017	4.18871	3.54235	3.47405	2.46536	2.43801	3.50552	3.52625	2.79727	2.75417		2.43394	2.42234	1.60539	1.6177	1.6039	1.61797	1.54587	1.58652	1.50585	1.50103		5.39721	5.41392	5.03758	5.05708
si_0098	Carbohydrates	Glycoside hydrolases	Predicted_carbohydrate_hydrolases	0.204823	0.183837	0.162392	0.191037	0.698629	0.614034	0.650811	0.691397	0.730067	0.761716	0.98368	0.980761	0.636107	0.629905	0.342463	0.379989	0.391546	0.383085	0.458429	0.451817	0.514883	0.516879	0.397732	0.371944	0.515353	0.50998	0.595295	0.603728	0.614915	0.668679		0.215788	0.22649	0.311323	0.313568	0.351533	0.324731	0.281287	0.306689	0.312428	0.329447		0.577264	0.598278	0.611289	0.611001
si_0099	Carbohydrates	Monosaccharides	2-Ketogluconate_Utilization	0.0171141	0.0192274	0.0201912	0.0258207	0.0656355	0.0850909	0.0399837	0.0475078	0.0360333	0.0278477	0.015104	0.0100135	0.0277811	0.0248775	0.0264603	0.0127492	0.0392997	0.0257274	0.0366438	0.0244859	0.0428436	0.0390917	0.0525217	0.032364	0.0403261	0.0285514	0.0351492	0.034291	0.0331089	0.0470724		0.0231661	0.0259473	0.0337544	0.0316568	0.0361511	0.0388867	0.0606699	0.0370375	0.0342637	0.0346896		0.0118051	0.013327	0.00958859	0.00796902
si_0100	Carbohydrates	Monosaccharides	D-Galacturonate_and_D-Glucuronate_Utilization	1.69666	1.66886	1.7694	1.82063	3.23505	3.08052	3.83259	3.85099	4.09683	3.88885	4.39553	4.47999	3.55449	3.61186	2.39177	2.37322	2.38408	2.36394	2.78875	2.86563	3.37705	3.28386	2.61462	2.68524	3.16753	3.17316	4.10219	4.10472	2.34544	2.30881		1.3771	1.41039	1.38686	1.4048	1.35499	1.37492	1.41195	1.35616	1.21052	1.20469		3.83966	3.86181	3.42739	3.40934
si_0101	Carbohydrates	Monosaccharides	D-Sorbitol(D-Glucitol)_and_L-Sorbose_Utilization	0.541461	0.537778	0.472853	0.451592	0.457224	0.502496	0.759998	0.747457	0.224817	0.218686	0.241938	0.265993	0.678187	0.668339	0.421236	0.401135	0.459269	0.472164	0.365929	0.329648	0.480395	0.481976	0.512325	0.483527	0.358378	0.378829	1.06916	1.09621	0.32235	0.323356		0.271129	0.279044	0.347768	0.356927	0.403687	0.412189	0.36071	0.383926	0.367845	0.361723		0.250668	0.239304	0.205747	0.191384
si_0102	Carbohydrates	Monosaccharides	D-Tagatose_and_Galactitol_Utilization	0.656344	0.700623	0.648188	0.642268	0.615194	0.674978	0.787371	0.777228	0.729284	0.71503	0.948529	0.930975	0.712777	0.735285	0.578782	0.583044	0.568467	0.585186	0.591899	0.587791	0.76921	0.812394	0.568189	0.52845	0.507607	0.49582	1.02092	1.01478	0.595468	0.626		0.426428	0.440005	0.379761	0.388134	0.421715	0.435412	0.383875	0.399734	0.408799	0.418826		1.17833	1.17103	1.02485	1.02539
si_0103	Carbohydrates	Monosaccharides	D-allose_utilization	0.058807	0.0588594	0.1334	0.11195	0.14907	0.126486	0.25159	0.276496	0.0885167	0.0851811	0.0937819	0.0819416	0.228514	0.232004	0.0495751	0.0544175	0.0726536	0.069449	0.0913551	0.0812723	0.202672	0.195924	0.219636	0.194184	0.0719945	0.0749765	0.314535	0.321983	0.0731104	0.0765711		0.0353927	0.0343033	0.0294495	0.0305066	0.0353799	0.034242	0.027136	0.0392959	0.0373724	0.0354482		0.0991938	0.101915	0.106227	0.11775
si_0104	Carbohydrates	Monosaccharides	D-galactarate,_D-glucarate_and_D-glycerate_catabolism	0.35794	0.392984	0.519621	0.516956	0.785401	0.758919	0.847346	0.855141	0.577317	0.579068	0.629149	0.653699	0.783728	0.741994	0.612845	0.620359	0.520177	0.5489	0.777027	0.743172	0.87799	0.875375	0.847031	0.833735	0.891958	0.854918	1.48589	1.52356	1.06133	1.04965		0.889536	0.907717	1.50804	1.54438	1.52191	1.56337	1.57124	1.57568	1.58938	1.584		0.789258	0.780311	0.65334	0.657157
si_0105	Carbohydrates	Monosaccharides	D-galactonate_catabolism	0.149293	0.151465	0.314603	0.333142	0.548446	0.530093	0.485956	0.488381	0.339967	0.282572	0.153099	0.147241	0.486579	0.490283	0.21807	0.21456	0.245949	0.236602	0.370001	0.347882	0.393493	0.361288	0.42638	0.438604	0.430828	0.449163	0.52543	0.531548	0.159391	0.183645		0.216003	0.190867	0.155906	0.152383	0.145858	0.151989	0.168331	0.188801	0.177401	0.169517		0.135337	0.133076	0.0498858	0.0543168
si_0106	Carbohydrates	Monosaccharides	D-gluconate_and_ketogluconates_metabolism	2.23721	2.28629	2.27832	2.21842	2.24384	2.13187	1.66363	1.70173	1.50008	1.57339	1.1615	1.15593	1.95299	1.99929	1.84918	1.92824	1.62129	1.61413	1.93245	1.77783	1.60086	1.59857	1.76473	1.54864	1.68253	1.66898	2.05854	2.11474	1.49039	1.46652		1.84878	1.82753	1.82005	1.77288	1.74981	1.75104	1.74134	1.72202	1.71765	1.72572		0.896079	0.897184	0.724033	0.735509
si_0107	Carbohydrates	Monosaccharides	D-ribose_utilization	1.51879	1.52308	1.47257	1.4456	1.97574	2.11577	2.52112	2.64999	2.59753	2.49319	2.28756	2.33766	1.7163	1.68329	1.82667	1.86388	1.93337	1.87497	1.74987	1.74045	2.39863	2.33542	1.76425	1.8317	1.55312	1.6142	2.4352	2.45655	2.12094	2.16144		1.57444	1.70461	1.74001	1.79989	1.9268	1.90624	1.97938	1.89479	1.97837	1.9393		4.22739	4.2498	3.91628	3.93548
si_0108	Carbohydrates	Monosaccharides	Deoxyribose_and_Deoxynucleoside_Catabolism	3.22546	3.2045	2.77154	2.81789	3.27288	3.2622	3.15687	3.32206	3.67227	3.58744	3.52856	3.51926	3.26388	3.33233	3.6862	3.73024	2.42077	2.35056	2.53211	2.55734	2.92917	2.82174	1.70457	1.76456	2.00856	2.05779	2.51765	2.59555	2.06371	2.0698		1.88611	1.92208	0.783052	0.774117	0.534651	0.5749	0.545367	0.581986	0.458201	0.44655		5.52641	5.56965	5.74062	5.7572
si_0109	Carbohydrates	Monosaccharides	Fructose_utilization	2.51359	2.44345	2.46781	2.42047	2.12704	2.29285	2.80901	2.85047	2.2043	2.23519	2.48735	2.43991	2.62927	2.63618	2.56969	2.60022	2.1596	2.16987	2.47511	2.49613	2.81218	2.91652	2.53298	2.46691	2.12384	2.12836	2.86994	2.90123	1.92155	1.97641		1.83291	1.89943	1.83609	1.83165	1.76808	1.78893	1.76913	1.81168	1.74806	1.76075		3.35197	3.37912	2.95623	2.95625
si_0110	Carbohydrates	Monosaccharides	Hexose_Phosphate_Uptake_System	0.202638	0.195806	0.369826	0.363115	0.495047	0.477199	0.387534	0.424403	0.321167	0.258001	0.1439	0.140048	0.362925	0.366594	0.179444	0.197458	0.175471	0.171764	0.169223	0.17062	0.25296	0.248977	0.327067	0.300937	0.263145	0.24025	0.471549	0.465536	0.116312	0.112974		0.0686404	0.0604705	0.00978387	0.00825178	0.0166295	0.0158116	0.00882471	0.00790435	0.00642022	0.00965514		0.127442	0.12445	0.0438694	0.0418214
si_0111	Carbohydrates	Monosaccharides	L-Arabinose_utilization	1.31123	1.33552	0.869083	0.873933	1.34275	1.45229	1.33299	1.30425	1.0622	1.18189	1.4103	1.42714	1.53913	1.53472	0.923678	0.92292	1.29573	1.20666	1.30531	1.28303	1.1706	1.20626	1.13686	1.1139	1.47293	1.47168	1.69722	1.65206	0.933819	0.934544		0.66431	0.628014	0.663493	0.639888	0.732807	0.707964	0.711271	0.714553	0.64878	0.645377		0.949164	0.937943	0.444648	0.470045
si_0112	Carbohydrates	Monosaccharides	L-ascorbate_utilization_(and_related_gene_clusters)	0.364312	0.365517	0.598832	0.607239	0.789851	0.716373	0.982983	0.95269	0.558517	0.600363	0.456964	0.462878	0.831664	0.841084	0.438876	0.428499	0.260741	0.278539	0.408171	0.430196	0.825727	0.851331	0.645539	0.649695	0.634509	0.605151	1.46491	1.42943	0.353244	0.343566		0.165595	0.193066	0.0332652	0.027656	0.0233777	0.0247056	0.0392699	0.0338758	0.0128404	0.0144827		0.800833	0.781476	0.2802	0.284526
si_0113	Carbohydrates	Monosaccharides	L-fucose_utilization	0.320252	0.316663	0.438511	0.448522	0.884411	0.892305	0.881179	0.873194	0.845217	0.822325	1.7213	1.70681	1.26758	1.23815	0.603721	0.58802	0.404163	0.394982	0.669768	0.638066	0.819498	0.792383	0.488929	0.500917	0.951649	0.937091	1.2742	1.31473	0.469925	0.472983		0.108323	0.127978	0.0366895	0.0471602	0.124119	0.118785	0.0405936	0.035005	0.0423059	0.0363447		0.965415	0.976603	0.633725	0.631274
si_0114	Carbohydrates	Monosaccharides	L-fucose_utilization_temp	0.0564401	0.0549354	0.0400372	0.0413493	0.110134	0.114988	0.0768917	0.0877311	0.0689333	0.0950097	0.0793645	0.0702357	0.0847053	0.0757507	0.121353	0.0948419	0.163434	0.16403	0.218463	0.235221	0.12686	0.121308	0.169502	0.17293	0.227147	0.282497	0.236353	0.226012	0.265241	0.258333		0.317033	0.325441	0.455537	0.481804	0.475122	0.472421	0.537204	0.519429	0.545381	0.550481		0.033614	0.0361345	0.0334034	0.0278597
si_0115	Carbohydrates	Monosaccharides	L-rhamnose_utilization	1.25679	1.25331	1.1345	1.13846	1.73433	1.69607	1.8537	1.76001	1.38337	1.48576	2.37297	2.46727	2.2165	2.21676	1.49607	1.46243	1.57866	1.60342	1.98538	2.0572	1.75598	1.7478	1.47729	1.54333	1.93383	1.90529	2.5123	2.47674	1.21617	1.25112		1.00622	1.0722	1.03044	1.04052	1.06231	1.09471	1.08323	1.12603	1.0521	1.0362		1.00869	1.02358	0.860592	0.864352
si_0116	Carbohydrates	Monosaccharides	Mannose_Metabolism	2.84367	2.84664	3.0254	3.02915	3.08264	3.27715	3.59361	3.56689	2.2184	2.23273	5.65822	5.65496	3.87152	3.88607	3.23728	3.06604	3.18907	3.06735	3.08457	3.07389	3.22588	3.21141	2.44512	2.37513	3.26071	3.21215	3.66875	3.72884	3.00011	2.96104		2.24819	2.17782	1.6933	1.66951	1.64386	1.64223	1.49821	1.44582	1.46111	1.46282		5.02408	5.0199	4.15249	4.159
si_0117	Carbohydrates	Monosaccharides	Xylose_utilization	0.795077	0.817753	0.913435	0.871224	1.52519	1.68687	1.60888	1.59753	1.46718	1.58568	1.76881	1.74207	1.90124	1.86176	1.25063	1.33058	1.45568	1.48088	2.1102	2.17976	1.55863	1.50705	1.6296	1.6781	1.89783	1.93709	1.97537	1.92948	0.971605	0.985884		0.738527	0.784138	0.676848	0.635187	0.699789	0.70243	0.734436	0.683162	0.631479	0.635102		1.11091	1.1042	0.709807	0.70631
si_0118	Carbohydrates	One-carbon Metabolism	Formaldehyde_assimilation:_Ribulose_monophosphate_pathway	0.0158396	0.0162844	0.0747246	0.0648227	0.0778726	0.129936	0.0636663	0.0706283	0.0783334	0.0614287	0.0343272	0.0383617	0.0280535	0.0209642	0.138384	0.14615	0.0466955	0.0453575	0.112349	0.0954689	0.0597076	0.0485544	0.0429723	0.0458892	0.0535402	0.0394613	0.0509881	0.0486096	0.0412323	0.0394153		0.0285286	0.0252877	0.0207907	0.0342574	0.0267518	0.0291526	0.0220618	0.0248423	0.0283841	0.031724		0.0194325	0.0210979	0.0216213	0.0286247
si_0119	Carbohydrates	One-carbon Metabolism	Methanogenesis	0.00327717	0.015892	0.000517722	0.00415299	0.0778726	0.0206978	0.0110724	0.00855141	0.0329	0.0155619	0.00700275	0.00620556	0.0076262	0.00600974	0.0100367	0.0211451	0.0113113	0.0113022	0.0061073	0.00547025	0.00941952	0.0083768	0.00716204	0.0265674	0.00774625	0.0197307	0.00354385	0.00359799	0.00369244	0.0114229		0.00707854	0.0171516	0.00181002	0.0041509	0	0.00163057	0.00176494	0.00361342	0.000675813	0.00137931		0.00306627	0.00198157	0.00401092	0.00656647
si_0120	Carbohydrates	One-carbon Metabolism	Methanogenesis_from_methylated_compounds	0.00455162	0.00588594	0.00431435	0.00361129	0	0.0229975	0.0138405	0.0110852	0.01175	0	0.0130443	0.00987248	0.0108946	0.0153738	0.00456213	0.00621914	0.0133416	0.0141277	0.00763413	0.0097683	0.0113946	0.0100832	0.00954939	0.0144913	0.0113915	0.0162488	0.0083172	0.0088114	0.0160006	0.0131803		0.0203776	0.00989517	0.0154096	0.013753	0.0132554	0.0103764	0.0110309	0.0112919	0.0236534	0.0172413		0.0045994	0.00369116	0.00626705	0.00446265
si_0121	Carbohydrates	One-carbon Metabolism	One-carbon_metabolism_by_tetrahydropterines	0.955476	0.956465	0.942254	0.929546	1.07242	1.04064	0.911628	0.898848	1.04418	1.09671	1.12689	1.11926	0.911875	0.935563	0.928849	0.961168	0.88504	0.88856	0.811253	0.821579	0.863557	0.852106	0.889526	0.85209	0.725185	0.778085	0.621259	0.602406	1.00902	1.06258		0.69434	0.681008	0.517763	0.501658	0.47946	0.487343	0.473446	0.448064	0.444752	0.461516		0.872392	0.889569	0.957982	0.951628
si_0122	Carbohydrates	One-carbon Metabolism	Serine-glyoxylate_cycle	8.47257	8.61682	7.82037	7.89519	5.65578	5.6183	5.42886	5.46213	5.08305	5.31481	5.15595	5.17262	6.46633	6.57075	6.63485	6.64826	7.29161	7.38628	6.38926	6.40631	5.65186	5.67497	7.13674	6.937	6.81579	6.84143	4.6496	4.61762	5.69929	5.65634		6.92517	7.04119	6.03337	6.03835	5.90415	5.9084	5.8435	5.77063	5.73603	5.80053		3.32905	3.3661	3.6839	3.68245
si_0123	Carbohydrates	Organic acids	2-methylcitrate_to_2-methylaconitate_metabolism_cluster	0.000910324	0.00098099	0.00776583	0.00812541	0.0111247	0.00574939	0.00615134	0.00950157	0.01175	0.00819049	0.00411926	0.00352589	0.00272364	0.00419284	0.00608283	0.0118164	0.016677	0.0185891	0.0139959	0.0162805	0.000759639	0.00232689	0.0190988	0.0231861	0.0216439	0.0220519	0.000361617	0.000734284	0.000615407	0.00878685		0.0139426	0.00879571	0.00538113	0.00375081	0.00530216	0.00667052	0	0	0.00473069	0.00172413		0.00421612	0.00466251	0.00626705	0.0102003
si_0124	Carbohydrates	Organic acids	Alpha-acetolactate_operon	0.334089	0.358846	0.245055	0.229136	0.192457	0.18398	0.0993441	0.0943822	0.101833	0.109753	0.152962	0.147523	0.412359	0.425294	0.478719	0.520853	0.102527	0.115699	0.262232	0.260097	0.107413	0.105175	0.0730529	0.0681093	0.213477	0.220983	0.126638	0.126223	0.0295396	0.0237245		0.175033	0.165799	0.0450058	0.0504609	0.0160029	0.0121058	0.0114721	0.0099369	0.0102724	0.0108276		0.170293	0.166452	0.020932	0.0223133
si_0125	Carbohydrates	Organic acids	Glycerate_metabolism	0.957843	0.991584	0.883407	0.905893	1.13249	1.18322	1.08202	1.09078	1.14602	1.07951	1.01375	1.03323	1.04397	1.02501	1.09035	1.09177	0.997573	1.02552	1.20785	1.22521	1.15723	1.12497	1.11823	1.18442	1.23553	1.14832	1.45927	1.44507	1.30799	1.312		1.24067	1.27824	1.65665	1.68836	1.63957	1.62469	1.67714	1.67956	1.78435	1.7882		1.31577	1.31149	1.22621	1.22302
si_0126	Carbohydrates	Organic acids	Isobutyryl-CoA_to_Propionyl-CoA_Module	0.0837498	0.0855423	0.0536705	0.055975	0.111247	0.0988894	0.0848884	0.0794965	0.0705	0.083543	0.0438015	0.0434389	0.0437144	0.0412296	0.0693443	0.0671667	0.156038	0.16641	0.130162	0.120606	0.100576	0.0882666	0.175231	0.148295	0.146723	0.158542	0.115718	0.130042	0.185607	0.177996		0.181682	0.192186	0.262844	0.269008	0.283521	0.274825	0.312395	0.299688	0.306346	0.305034		0.0390566	0.0402142	0.0515779	0.0553369
si_0127	Carbohydrates	Organic acids	Lactate_utilization	3.33252	3.31771	2.21982	2.15341	1.52964	1.43045	1.68485	1.73499	1.28937	1.37764	1.72268	1.67889	2.95379	2.89041	2.92554	3.06324	1.85448	1.88657	2.4377	2.26104	2.22908	2.24839	2.25795	2.41619	2.17146	2.05826	1.72795	1.74326	1.7549	1.81612		1.95411	1.96738	2.24222	2.23838	2.15113	2.14623	2.26133	2.29542	2.1999	2.20027		1.0868	1.07452	1.20296	1.19816
si_0128	Carbohydrates	Organic acids	Malonate_decarboxylase	0.036413	0.0519924	0.0591929	0.0619337	0.0700854	0.0609435	0.083043	0.0965993	0.0783334	0.049143	0.0492939	0.0423106	0.0517492	0.0477984	0.06022	0.0621914	0.309902	0.35126	0.122528	0.120997	0.106805	0.121464	0.183826	0.147329	0.234666	0.229804	0.167357	0.180193	0.181176	0.186783		0.162377	0.175914	0.316019	0.32432	0.291619	0.291082	0.309527	0.335822	0.304791	0.317102		0.0219622	0.0155806	0.0337794	0.03755
si_0129	Carbohydrates	Organic acids	Methylcitrate_cycle	1.1481	1.15207	1.37283	1.37067	1.13805	1.16483	0.639739	0.645473	0.67445	0.701106	0.377325	0.380655	0.894716	0.89042	0.873799	0.871923	1.07139	1.07014	1.37656	1.34594	1.00804	1.00118	1.24811	1.26364	1.42804	1.44034	1.75638	1.77234	2.07011	2.06026		2.35587	2.3467	3.35504	3.42054	3.46231	3.44139	3.55702	3.4883	3.56464	3.56206		0.181217	0.178924	0.150973	0.14816
si_0130	Carbohydrates	Organic acids	Propionate-CoA_to_Succinate_Module	1.1055	1.11892	1.31967	1.31054	1.03571	1.03834	0.541318	0.536522	0.578883	0.620839	0.318831	0.308445	0.800342	0.800414	0.818445	0.814707	0.998443	0.997716	1.20034	1.20189	0.876623	0.881735	1.12396	1.13419	1.30274	1.30362	1.47974	1.47745	1.78739	1.76503		2.10361	2.10569	2.8792	2.92403	3.01278	2.98261	3.11159	3.0425	3.05319	3.06151		0.121539	0.125577	0.0960113	0.0962657
si_0131	Carbohydrates	Organic acids	Propionyl-CoA_to_Succinyl-CoA_Module	0.892664	0.877397	0.628515	0.63956	0.574033	0.536993	0.791984	0.756325	0.564783	0.625754	0.960338	0.968773	1.13848	1.14031	0.84156	0.880319	0.977996	0.981357	1.03506	1.07048	0.838793	0.846677	1.03515	0.976716	1.15624	1.14624	0.682951	0.696835	1.11746	1.10702		0.927932	0.954554	1.14026	1.17265	1.23748	1.2167	1.08169	1.11406	1.24302	1.21069		0.238173	0.234952	0.223483	0.22275
si_0132	Carbohydrates	Organic acids	Tricarballylate_Utilization	0.0959482	0.0996685	0.0833533	0.090824	0.0923347	0.151784	0.057515	0.0554258	0.0203667	0.0450477	0.0259514	0.0423106	0.0563794	0.0448634	0.0897218	0.0886227	0.121234	0.128339	0.218845	0.221545	0.178819	0.18522	0.179051	0.240073	0.370453	0.349117	0.396911	0.381534	0.393615	0.402438		0.487561	0.503334	0.79812	0.811525	0.892739	0.881694	0.902326	0.876028	0.910657	0.900273		0.00517433	0.0050122	0.0048883	0.00331511
si_0133	Carbohydrates	Polysaccharides	Alpha-Amylase_locus_in_Streptocococcus	0.812191	0.814417	1.61391	1.44524	0.396038	0.351862	0.511484	0.508017	0.3008	0.352191	0.299333	0.311124	0.339502	0.319075	0.414241	0.316554	0.620528	0.65984	0.328776	0.330559	0.56274	0.581567	0.814563	0.81876	0.252437	0.268337	0.25617	0.272713	0.243455	0.224065		0.800089	0.788755	0.346398	0.32277	0.259372	0.273096	0.330706	0.302398	0.270055	0.257792		0.315328	0.32521	0.204118	0.194062
si_0134	Carbohydrates	Polysaccharides	Cellulosome	0.193535	0.184622	0.0678216	0.0848654	0.683054	0.74397	0.940539	0.993547	0.358767	0.313696	3.05031	2.9561	1.96279	2.02025	0.636569	0.652077	0.858357	0.82387	0.966862	1.01512	0.952435	0.970157	0.248284	0.285962	1.12594	1.05942	0.796716	0.803159	0.815784	0.809143		0.0413987	0.0510151	0.0531754	0.0511611	0.116358	0.127333	0.0169876	0.0237131	0.0216936	0.0136551		0.333457	0.339858	0.0177984	0.0207194
si_0135	Carbohydrates	Polysaccharides	Glycogen_metabolism	4.90829	4.82078	4.77685	4.85665	3.53208	3.65891	4.6824	4.39859	4.25193	4.24431	5.62211	5.56597	4.37199	4.34896	3.90883	3.85058	2.92137	2.95017	2.88506	2.86185	4.4729	4.50175	3.81641	3.73345	2.61094	2.70171	2.66606	2.68381	2.68379	2.74037		2.41056	2.42762	0.895958	0.852234	0.529541	0.538434	0.504553	0.503394	0.318308	0.338413		5.94377	5.89967	6.35705	6.2669
si_0136	Carbohydrates	Polysaccharides	Unknown_carbohydrate_utilization_containing_Fructose-bisphosphate_aldolase	0.00873911	0.0119681	0.00880128	0.014084	0.109022	0.0908403	0.0270659	0.0215369	0.0266333	0.0196572	0.0299333	0.0315919	0.0345903	0.0289306	0.0383218	0.0450888	0.0187072	0.0148713	0.00598007	0.00703318	0.020966	0.0335072	0.0381976	0.0458892	0.0262005	0.0269266	0.145587	0.139661	0.00910803	0.00954		0.00686404	0.0138532	0.000978387	0.00210045	0.00289209	0.000494112	0.000441235	0.000903355	0	0		0.0142965	0.0136379	0.0137875	0.0120492
si_0137	Carbohydrates	Polysaccharides	Xyloglucan_Utilization	0.030769	0.0361004	0.0115625	0.00920879	0.0133496	0.0160983	0.0110724	0.0161527	0.0094	0.0180191	0.0173009	0.0132573	0.00394928	0.00461213	0.00486627	0.00684105	0.0133416	0.00788179	0.00839754	0.01068	0.00577325	0.00915242	0.0109818	0.0115931	0.00956889	0.00812439	0.004918	0.00675541	0.00849262	0.00640184		0.00407552	0.00351828	0.00362003	0.00385083	0.0031813	0.00291526	0.00330927	0.0029359	0.00412246	0.00434481		0.0140282	0.0125111	0.0152289	0.0165118
si_0138	Carbohydrates	Sugar alcohols	Erythritol_utilization	0.996441	1.05829	1.13623	1.15543	2.48859	2.53778	2.81424	2.8397	2.40248	2.3048	3.74482	3.73124	2.12839	2.13919	1.77467	1.81723	0.820797	0.783569	1.16789	1.1606	2.10936	2.14539	1.14736	1.19119	1.27357	1.2226	2.69897	2.68182	1.1566	1.15647		0.602534	0.583156	0.172196	0.165236	0.0883533	0.0849873	0.173847	0.182929	0.0405488	0.055655		6.14891	6.14974	5.7405	5.75605
si_0139	Carbohydrates	Sugar alcohols	Ethanolamine_utilization	0.0267635	0.0276639	0.0320988	0.0399048	0.0745352	0.0896904	0.0799674	0.0779129	0.115933	0.117943	0.0540997	0.0610684	0.0340455	0.0352199	0.0447088	0.0373148	0.0601821	0.0629056	0.0549657	0.0548327	0.0364627	0.0533633	0.0768726	0.103855	0.0934106	0.0898326	0.0458531	0.0436899	0.048371	0.0407961		0.0429002	0.0419995	0.0411901	0.0420591	0.0407784	0.0442231	0.0443441	0.0521687	0.0408191	0.0474481		0.0756219	0.0701708	0.119074	0.120747
si_0140	Carbohydrates	Sugar alcohols	Glycerol_and_Glycerol-3-phosphate_Uptake_and_Utilization	3.80279	3.82154	3.81009	3.71674	3.23283	3.03912	3.17993	3.13805	3.13255	3.03949	2.83749	2.82607	3.61672	3.67349	3.64392	3.62483	3.35512	3.32894	3.76719	3.83829	3.32661	3.34715	3.65933	3.74311	3.56213	3.47004	3.85766	3.82936	3.8751	3.81512		4.34129	4.40863	4.89947	4.88345	4.7317	4.70069	4.78542	4.85643	5.20099	5.1093		3.44541	3.46798	3.17075	3.15733
si_0141	Carbohydrates	Sugar alcohols	Glycerol_fermenation_to_1,3-propanediol	0.237777	0.25388	0.222621	0.258568	0.556233	0.56459	0.557926	0.558059	0.382267	0.397239	1.09765	1.09853	0.386757	0.378055	0.437356	0.404866	0.159809	0.149903	0.422549	0.412483	0.505767	0.507262	0.191943	0.206743	0.24264	0.256034	0.365957	0.393723	0.294411	0.292979		0.131918	0.14293	0.0441253	0.0476103	0.0221245	0.0253974	0.0366225	0.0422318	0.0195986	0.0171034		2.1204	2.14134	1.80084	1.81222
si_0142	Carbohydrates	Sugar alcohols	Inositol_catabolism	2.19079	2.09265	1.81082	1.80944	1.40727	1.60523	1.44187	1.50315	1.38493	1.47838	1.26791	1.30909	1.42801	1.46177	1.78987	1.63874	2.58218	2.56753	2.30309	2.31691	2.31188	2.34038	2.09705	2.14278	1.83837	1.85283	3.06001	3.10015	3.30301	3.3808		3.55686	3.61064	5.04833	5.03324	5.20605	5.13067	5.17238	5.12247	5.53477	5.43412		1.31439	1.31708	1.02999	1.0157
si_0143	Carbohydrates	Sugar alcohols	Mannitol_Utilization	1.28629	1.33532	0.908602	0.963493	1.33051	1.34306	1.62149	1.57441	1.3254	1.2081	1.01128	1.02716	1.26786	1.27001	1.49516	1.436	1.06124	1.02047	1.0829	1.07269	1.30445	1.33998	1.05951	0.985893	0.840696	0.858632	2.06585	2.07296	0.762613	0.7155		0.515446	0.529502	0.296158	0.303516	0.282219	0.289352	0.261432	0.276427	0.250118	0.225792		1.51826	1.52212	1.17977	1.21212
si_0144	Carbohydrates	Sugar alcohols	Propanediol_utilization	0.281108	0.245836	0.456976	0.445092	0.693066	0.724423	0.740621	0.781029	0.468433	0.452934	0.662515	0.668226	0.455801	0.450172	0.303838	0.328371	0.201139	0.211172	0.302948	0.318316	0.526278	0.505555	0.341391	0.37291	0.208237	0.209609	0.573091	0.56136	0.199269	0.208625		0.131275	0.139412	0.0301343	0.0295064	0.012918	0.0157622	0.025371	0.0234872	0.00662296	0.00655171		1.22563	1.22978	1.01238	0.991346
si_0145	Carbohydrates	Unclassified carbohydrates	Conserved_cluster_around_inner_membrane_protein_gene_yghQ,_probably_involved_in_polysaccharide_biosynthesis	0.107418	0.0882891	0.158768	0.14084	0.289241	0.287469	0.272197	0.256542	0.137083	0.118762	0.104355	0.109302	0.250575	0.253667	0.0805975	0.0746297	0.0406048	0.0371783	0.117693	0.105498	0.195987	0.196234	0.212474	0.185972	0.168595	0.152042	0.355976	0.340487	0.0590791	0.0652737		0.0311027	0.0285861	0.00391355	0.00300065	0.00964029	0.0079058	0.00220618	0.00225839	0.00135163	0.000689653		0.0958209	0.0963586	0.0244415	0.0299635
si_0146	Carbohydrates	Unclassified carbohydrates	Lacto-N-Biose_I_and_Galacto-N-Biose_Metabolic_Pathway	0.928531	0.94175	0.344285	0.352823	0.669705	0.645081	0.676032	0.728454	1.13897	1.26953	1.20324	1.26354	0.443137	0.436615	0.423973	0.438138	0.565277	0.544736	0.331576	0.323005	0.766627	0.797967	0.602567	0.611051	0.281371	0.297121	0.432205	0.459441	0.497495	0.520432		0.203133	0.187129	0.0607089	0.0643139	0.0628547	0.0586512	0.0847172	0.0792694	0.0405488	0.0373792		1.52033	1.48381	1.46386	1.44545
si_0147	Carbohydrates	Unclassified carbohydrates	Sugar_utilization_in_Thermotogales	1.14555	1.13245	1.03579	1.00051	1.20146	1.25337	1.48432	1.47528	1.89175	1.7888	1.79655	1.7597	1.17811	1.14451	1.15361	1.18288	1.08632	1.0694	0.963045	0.977872	1.41035	1.3814	1.02895	1.01584	0.801509	0.837277	0.889868	0.9169	1.08127	1.06208		0.661521	0.664736	0.412733	0.41504	0.349798	0.384518	0.366446	0.348695	0.33081	0.340689		2.25428	2.2431	2.49623	2.51579
si_0148	Carbohydrates	Unclassified carbohydrates	Unknown_carbohydrate_utilization_(_cluster_Ydj_)	0.256165	0.234653	0.397438	0.429924	0.641893	0.714074	0.64466	0.634705	0.39715	0.334991	0.281483	0.26021	0.625076	0.653105	0.222328	0.189995	0.204764	0.207901	0.319743	0.329778	0.565323	0.553024	0.607341	0.51879	0.507835	0.519033	0.779213	0.785022	0.376629	0.376203		0.200344	0.215715	0.288967	0.287062	0.307236	0.318703	0.315924	0.320239	0.318713	0.286344		0.303599	0.301742	0.0888042	0.0871492
si_0149	Carbohydrates	Unclassified carbohydrates	Unknown_carbohydrate_utilization_(_cluster_Yeg_)	0.100318	0.0998647	0.263521	0.25911	0.347089	0.273671	0.388457	0.358843	0.168417	0.210496	0.148019	0.155139	0.341953	0.361144	0.101583	0.12034	0.084835	0.0832793	0.14543	0.148348	0.257821	0.274883	0.223456	0.243937	0.228286	0.226787	0.514582	0.49498	0.126035	0.128665		0.0587733	0.0538737	0.0311616	0.0265057	0.0362475	0.0349832	0.0264741	0.0225839	0.0270325	0.015862		0.14492	0.143761	0.0366623	0.0343624
si_0150	Carbohydrates	Unclassified carbohydrates	Unknown_sugar_utilization_(cluster_yphABCDEFG)	0.125261	0.115168	0.221585	0.215414	0.255867	0.235725	0.252205	0.257493	0.201317	0.197391	0.169576	0.157678	0.370688	0.349264	0.144771	0.135577	0.0643876	0.0565109	0.148484	0.146264	0.238678	0.241066	0.196718	0.204811	0.213022	0.221448	0.460411	0.471116	0.104989	0.0994169		0.0366797	0.0318844	0.00709331	0.00665144	0.0292101	0.0308326	0.00705977	0.00474261	0.00885314	0.00620688		0.157185	0.151843	0.042804	0.0454553
si_0151	Carbohydrates	Unclassified carbohydrates	VC0266	0.0127445	0.0215818	0.0103544	0.00722258	0.0444986	0.0344963	0.0430593	0.0421236	0.07285	0.049143	0.0210082	0.0131163	0.023151	0.0209642	0.0517041	0.0258094	0.0616323	0.0449113	0.0779953	0.0739786	0.00501361	0.00201664	0.0214861	0.0400927	0.0790573	0.0680128	0.00795558	0.00807712	0.00738489	0.00815921		0.0321752	0.0329839	0.00112515	0.00300065	0.00578417	0.0103764	0.00661853	0.0135503	0.00202744	0.00344827		0.0402065	0.045343	0.00419893	0.00637521
si_0152	Carbohydrates	Unclassified carbohydrates	beta-glucuronide_utilization	0.0202092	0.0249171	0.0376211	0.0334044	0.097897	0.0919902	0.0175313	0.0272378	0.0376	0.0286667	0.0380345	0.0365282	0.0360883	0.0394127	0.0340639	0.0254985	0.0124715	0.0130867	0.0407154	0.0436318	0.0432994	0.0420391	0.0272158	0.0362283	0.0332633	0.0352831	0.0894642	0.0826803	0.0292934	0.0224692		0.00922355	0.00769625	0.00415815	0.00680147	0.00120504	0.00123528	0.000661853	0.000225839	0.00155437	0.00137931		0.0444226	0.0432837	0.021496	0.0139617
si_0153	Cell Division and Cell Cycle	Unclassified cell division and cell cycle	Bacterial_Cytoskeleton	4.66232	4.75525	4.58547	4.56792	5.28421	5.21354	4.79343	4.82236	5.4191	5.66291	5.23586	5.18305	5.02049	4.96782	4.85015	4.83258	4.66129	4.58616	4.56534	4.60895	4.65476	4.6485	4.77613	4.87585	4.63932	4.71702	4.43039	4.48992	4.28188	4.29112		4.32627	4.22458	3.83127	3.82108	3.63733	3.69883	3.72381	3.83022	3.56667	3.63158		5.56758	5.59249	5.28607	5.26159
si_0154	Cell Division and Cell Cycle	Unclassified cell division and cell cycle	Control_of_cell_elongation_-_division_cycle_in_Bacilli	0.239597	0.238184	0.26887	0.253874	0.438312	0.428904	0.535781	0.560593	0.530317	0.545487	0.409318	0.424094	0.274815	0.308593	0.492405	0.528005	0.499294	0.47261	0.598007	0.610063	0.424182	0.46786	0.16425	0.205777	0.240817	0.263694	0.667112	0.64404	0.235578	0.247287		0.125698	0.146229	0.090403	0.0905696	0.0737482	0.0705099	0.0666265	0.0686549	0.0808272	0.0850342		0.836363	0.810578	0.540095	0.536666
si_0155	Cell Division and Cell Cycle	Unclassified cell division and cell cycle	Cyanobacterial_Circadian_Clock	0.174054	0.173243	0.146343	0.120256	0.244743	0.301268	0.195305	0.2046	0.285133	0.292401	0.207336	0.221426	0.18371	0.184904	0.170015	0.182221	0.271037	0.254151	0.224062	0.239779	0.168184	0.163968	0.246374	0.293208	0.279776	0.282032	0.163379	0.169326	0.186838	0.224065		0.200344	0.211757	0.164418	0.179839	0.169573	0.177337	0.188628	0.207772	0.192809	0.18662		0.161707	0.157243	0.16708	0.180419
si_0156	Cell Division and Cell Cycle	Unclassified cell division and cell cycle	Heterocyst_formation_in_cyanobacteria	0.00455162	0.00765172	0.0310633	0.0167925	0.00111247	0.00574939	0.0230675	0.0228038	0.00705	0.0221143	0.009337	0.00747488	0.00490256	0.00642903	0.00395384	0.00342053	0.00725086	0.0104099	0.0039443	0.00416781	0.00577325	0.00604991	0.00286482	0.00579653	0.00546794	0.00301763	0.00730467	0.0059477	0.00640024	0.00577421		0.00278851	0.00109946	0.00156542	0.000500108	0.0032777	0.000543524	0.00110309	0.000225839	0.000810975	0.00103448		0.00406281	0.00466251	0.00476296	0.00618396
si_0157	Cell Division and Cell Cycle	Unclassified cell division and cell cycle	Intracellular_septation_in_Enterobacteria	0.030951	0.0270753	0.0371034	0.0361129	0.066748	0.0804914	0.0775068	0.0760125	0.0626667	0.0434096	0.0194978	0.023694	0.0691805	0.0740736	0.025852	0.0342053	0.0345141	0.0315272	0.0311727	0.0286537	0.0460341	0.0384712	0.0372426	0.0473383	0.0512619	0.0494427	0.11485	0.117118	0.0270779	0.0292476		0.0111541	0.00549732	0.00464734	0.00300065	0.00939928	0.00592935	0.00661853	0.0112919	0.000675813	0.00275861		0.0186659	0.0160468	0.0111554	0.0111566
si_0158	Cell Division and Cell Cycle	Unclassified cell division and cell cycle	Macromolecular_synthesis_operon	2.33899	2.31023	2.23898	2.23413	2.62765	2.43659	3.24944	3.28247	3.27982	3.21559	3.77228	3.80218	2.76068	2.73905	2.78715	2.78307	2.67499	2.67951	2.7507	2.75701	2.66572	2.66211	2.16867	2.23601	2.76678	2.8057	2.43643	2.41139	2.49351	2.51417		2.05942	1.99201	1.76203	1.76948	1.80635	1.7872	1.76869	1.76019	1.72947	1.73958		4.55801	4.57556	4.46822	4.50689
si_0159	Cell Division and Cell Cycle	Unclassified cell division and cell cycle	MukBEF_Chromosome_Condensation	0.102503	0.10065	0.208987	0.212886	0.298141	0.308167	0.23129	0.235322	0.172333	0.143334	0.0980385	0.104225	0.256976	0.253947	0.0948922	0.0995062	0.130805	0.138006	0.103188	0.0952084	0.168792	0.168777	0.105043	0.129456	0.141255	0.134169	0.313161	0.310749	0.0738489	0.0780774		0.0437582	0.0406802	0.00763142	0.0101022	0.0182201	0.020308	0.00551544	0	0.00371697	0.00413792		0.11786	0.119127	0.0287031	0.029836
si_0160	Cell Division and Cell Cycle	Unclassified cell division and cell cycle	Two_cell_division_clusters_relating_to_chromosome_partitioning	4.47097	4.55964	4.68038	4.77323	4.16396	4.07746	3.76831	3.74615	4.3381	4.36553	4.06695	4.08735	4.29001	4.39885	4.54388	4.56765	4.25944	4.30807	4.47831	4.37516	4.1695	4.07919	4.37123	4.44594	4.0399	3.98675	3.57227	3.58367	3.74414	3.79454		4.50366	4.45239	3.6554	3.65784	3.4076	3.45681	3.50826	3.52376	3.463	3.45013		3.92697	3.93559	4.03454	4.02722
si_0161	Cell Division and Cell Cycle	Unclassified cell division and cell cycle	YgjD_and_YeaZ	0.307508	0.306265	0.291478	0.301543	0.297028	0.273671	0.301723	0.286631	0.2867	0.306324	0.311416	0.298995	0.256295	0.262332	0.285589	0.273331	0.287569	0.278688	0.242256	0.244208	0.270583	0.288379	0.247329	0.22365	0.212566	0.223769	0.238523	0.237688	0.214162	0.220173		0.205707	0.211977	0.133256	0.13828	0.132265	0.131088	0.125531	0.127373	0.120903	0.119517		0.359443	0.354701	0.373203	0.377285
si_0162	Cell Wall and Capsule	Capsular and extracellular polysacchrides	Alginate_metabolism	0.435135	0.42006	0.457839	0.489691	0.637443	0.685327	0.732932	0.72687	0.7896	0.734687	0.989035	0.953823	0.774331	0.795382	0.542285	0.544486	0.736397	0.705643	0.64712	0.600555	0.621688	0.617091	0.708565	0.599458	0.847531	0.849579	0.592546	0.574944	0.67461	0.694286		0.486488	0.442644	0.447906	0.470102	0.508477	0.471383	0.44278	0.480359	0.475704	0.498136		0.603634	0.60737	0.634727	0.608132
si_0163	Cell Wall and Capsule	Capsular and extracellular polysacchrides	CMP-N-acetylneuraminate_Biosynthesis	0.283657	0.286253	0.10993	0.106894	0.23918	0.27597	0.302646	0.278079	0.296883	0.264553	0.407395	0.411824	0.26787	0.249893	0.220807	0.222334	0.289454	0.277052	0.195306	0.195627	0.309325	0.331039	0.163295	0.160854	0.223046	0.226554	0.193248	0.200239	0.261425	0.26599		0.0793654	0.0842189	0.0608068	0.0520112	0.0527806	0.0541053	0.0613317	0.0578147	0.0472393	0.0484136		0.398998	0.390758	0.442329	0.451238
si_0164	Cell Wall and Capsule	Capsular and extracellular polysacchrides	Capsular_Polysaccharide_(CPS)_of_Campylobacter	0.0367771	0.0329612	0.0448693	0.0380991	0.0734228	0.0643931	0.0608982	0.0630271	0.0368167	0.0303048	0.033778	0.0352589	0.0550176	0.0561841	0.0389301	0.0525517	0.0371244	0.0408961	0.035117	0.0270908	0.0449706	0.0485544	0.0534766	0.0584484	0.0353138	0.0343546	0.0642956	0.0740892	0.0304011	0.0330134		0.0285286	0.0274866	0.0255848	0.0258056	0.026077	0.0253974	0.0324308	0.0275523	0.0252754	0.0245517		0.0315826	0.0320159	0.0491337	0.0510017
si_0165	Cell Wall and Capsule	Capsular and extracellular polysacchrides	Capsular_Polysaccharides_Biosynthesis_and_Assembly	0.459714	0.410642	0.665791	0.650935	0.824337	0.737071	0.656348	0.671444	0.548333	0.595449	0.532895	0.551026	0.763845	0.807262	0.506092	0.537334	0.455209	0.421899	0.530699	0.515115	0.577477	0.56745	0.529514	0.539077	0.649318	0.633006	0.744209	0.745812	0.467956	0.473862		0.428788	0.40922	0.302664	0.311717	0.349075	0.353982	0.31438	0.357277	0.313712	0.331034		0.396277	0.40525	0.270173	0.261958
si_0166	Cell Wall and Capsule	Capsular and extracellular polysacchrides	Capsular_heptose_biosynthesis	0.362673	0.341777	0.329616	0.349934	0.383801	0.399007	0.437052	0.428204	0.343883	0.292401	0.517242	0.545525	0.545001	0.537802	0.420628	0.429121	0.396187	0.390669	0.43031	0.440095	0.418561	0.402862	0.355715	0.460341	0.531074	0.55153	0.365523	0.364131	0.409369	0.423651		0.320036	0.330059	0.270818	0.27571	0.284533	0.294936	0.309968	0.316174	0.312834	0.301034		0.263278	0.268911	0.264094	0.282677
si_0167	Cell Wall and Capsule	Capsular and extracellular polysacchrides	Capsular_surface_virulence_antigen_loci	0.124168	0.119877	0.169123	0.164314	0.580707	0.496747	0.263277	0.269211	0	0.00819049	0.0966654	0.106482	0.296468	0.287629	0.231148	0.23073	0.016967	0.0193327	0.113876	0.110186	0.421448	0.437145	0.23396	0.232827	0.138065	0.179897	0.343754	0.334686	0.0547713	0.050085		0.0265981	0.0329839	0.00567465	0.00500108	0.0102669	0.00988225	0.0110309	0.014002	0.0054065	0.00551723		0.023457	0.0219138	0.0162943	0.0185519
si_0168	Cell Wall and Capsule	Capsular and extracellular polysacchrides	Colanic_acid_biosynthesis	0.2416	0.236222	0.431435	0.432813	0.536209	0.517445	0.542855	0.54634	0.299233	0.325163	0.313339	0.319868	0.609142	0.605307	0.199517	0.210207	0.129935	0.119714	0.351297	0.358432	0.49255	0.489112	0.365742	0.386918	0.416475	0.421076	0.750356	0.751099	0.242963	0.245655		0.128701	0.105768	0.0546429	0.0522113	0.0774115	0.0777733	0.0597874	0.0553305	0.07488	0.0707584		0.419082	0.423589	0.314481	0.316402
si_0169	Cell Wall and Capsule	Capsular and extracellular polysacchrides	Exopolysaccharide_Biosynthesis	0.565494	0.503836	0.394332	0.403923	0.680829	0.742821	0.57761	0.563443	0.76845	0.607735	0.899922	0.800658	0.460295	0.417468	0.553538	0.550083	0.554836	0.530162	0.546731	0.526446	0.519289	0.491594	0.315607	0.308665	0.365213	0.383471	0.540039	0.560552	0.393738	0.381977		0.255256	0.234186	0.131593	0.132679	0.08469	0.0757968	0.113618	0.119469	0.0915726	0.0904135		1.00742	0.987948	0.805254	0.815454
si_0170	Cell Wall and Capsule	Capsular and extracellular polysacchrides	Extracellular_Polysaccharide_Biosynthesis_of_Streptococci	0.0304048	0.033746	0.0125979	0.0126395	0.0300366	0.0356462	0.0359853	0.0452908	0.0799	0.0384953	0.0723617	0.0669919	0.0427612	0.0341018	0.0197692	0.0192793	0.0265381	0.037327	0.0248109	0.0253976	0.0319048	0.0285432	0.0272158	0.0284996	0.0437435	0.040622	0.0185148	0.0199725	0.022647	0.0233479		0.00965255	0.0105549	0.00763142	0.00850184	0.00448274	0.00419996	0.00330927	0.00338758	0.00344664	0.00331034		0.135836	0.147763	0.0465642	0.0471766
si_0171	Cell Wall and Capsule	Capsular and extracellular polysacchrides	Legionaminic_Acid_Biosynthesis	0.158396	0.154604	0.148241	0.135243	0.255867	0.254123	0.360776	0.38608	0.395583	0.420991	0.539761	0.504343	0.323569	0.337524	0.209554	0.236949	0.288584	0.289396	0.219863	0.210474	0.372831	0.377887	0.19051	0.191769	0.244235	0.25557	0.202361	0.215145	0.379583	0.402438		0.089447	0.104889	0.067949	0.0627135	0.0604928	0.0785639	0.0908945	0.086722	0.0904237	0.0742067		0.512374	0.50767	0.647387	0.663532
si_0172	Cell Wall and Capsule	Capsular and extracellular polysacchrides	O-Methyl_Phosphoramidate_Capsule_Modification_in_Campylobacter	0.0600814	0.0519924	0.025541	0.0283486	0.0289241	0.0172482	0.0292188	0.0421236	0.0438667	0.0262096	0.0348764	0.0335664	0.0589668	0.0494756	0.0574828	0.0640571	0.0633725	0.0688541	0.0498763	0.0530093	0.0328164	0.0345931	0.0463146	0.0497536	0.0590082	0.0624417	0.0479505	0.045599	0.0418477	0.0461937		0.0429002	0.0510151	0.0384995	0.0393585	0.0376935	0.0425925	0.0379462	0.0415543	0.0483882	0.0469654		0.012725	0.0122002	0.00545234	0.00873404
si_0173	Cell Wall and Capsule	Capsular and extracellular polysacchrides	Phosphorylcholine_incorporation_in_LPS	0.110149	0.113599	0.129085	0.111408	0.160195	0.238025	0.206377	0.23944	0.161367	0.139238	0.325147	0.365564	0.0829349	0.0853943	0.068736	0.0755626	0.0974515	0.0794128	0.0708702	0.0741089	0.135216	0.144422	0.0615936	0.0569992	0.0621978	0.0728874	0.128157	0.122185	0.185853	0.193562		0.0568428	0.0356226	0.0213778	0.023105	0.013159	0.00938814	0.0154432	0.00858187	0.000675813	0.00117241		0.454191	0.426776	0.457432	0.475209
si_0174	Cell Wall and Capsule	Capsular and extracellular polysacchrides	Polysaccharide_deacetylases	0.180608	0.170496	0.0621267	0.0568778	0.33374	0.393258	0.375539	0.348391	0.536583	0.574153	0.49033	0.529447	0.160286	0.174283	0.192218	0.151747	0.106733	0.111237	0.114766	0.107061	0.273622	0.278916	0.0916742	0.114965	0.0952333	0.0828688	0.223697	0.213236	0.160129	0.160799		0.0656373	0.0622296	0.017611	0.0192542	0.0180755	0.0155645	0.0209587	0.0255198	0.0158816	0.0104827		0.591292	0.62027	0.679035	0.70121
si_0175	Cell Wall and Capsule	Capsular and extracellular polysacchrides	Pseudaminic_Acid_Biosynthesis	0.00345923	0.00313917	0.000517722	0.00126395	0.0144621	0.0195479	0.0242978	0.022487	0.00235	0.0368572	0.00768929	0.00648763	0.00898802	0.00628927	0.00973253	0.0208341	0.016677	0.0123432	0.00827031	0.0044283	0.00501361	0.00496403	0.0133692	0.00821175	0.0152647	0.0136954	0.00151879	0.00168885	0.00295396	0.00163184		0.00643503	0.00197903	0.00136974	0.000500108	0.00366331	0.00494112	0.00176494	0.000451677	0.00202744	0.000344827		0.00141815	0.00213699	0.00758314	0.00624771
si_0176	Cell Wall and Capsule	Capsular and extracellular polysacchrides	Rhamnose_containing_glycans	2.00508	1.99141	2.01687	2.01275	2.23606	2.22731	2.33905	2.21767	2.19177	2.07547	2.53335	2.5031	2.27492	2.27853	2.09432	2.09803	2.2134	2.2652	1.96757	1.87643	2.00879	1.98328	2.15816	2.16211	2.03453	2.06499	1.89285	1.92529	1.79453	1.82038		1.55749	1.47878	1.07897	1.07128	1.0453	1.04391	1.05654	1.16894	0.990876	0.948066		1.8907	1.87538	1.84408	1.86239
si_0177	Cell Wall and Capsule	Capsular and extracellular polysacchrides	Serotype_determining_Capsular_polysaccharide_biosynthesis_in_Staphylococcus	0.0524347	0.0461065	0.0410726	0.0478496	0.097897	0.0781916	0.199611	0.145374	0.15745	0.162172	0.176579	0.181231	0.0870204	0.0964354	0.0921549	0.101683	0.093101	0.078223	0.055093	0.044283	0.16393	0.168156	0.0339003	0.0352622	0.0476166	0.0598884	0.0770968	0.0717395	0.12862	0.137075		0.0212356	0.0294656	0.0107623	0.00915198	0.0107007	0.0106234	0.00860409	0.0135503	0.00364939	0.00289654		0.190799	0.193999	0.298312	0.287331
si_0178	Cell Wall and Capsule	Capsular and extracellular polysacchrides	Sialic_Acid_Metabolism	6.44983	6.4502	5.10267	5.09987	6.14081	6.15529	7.82911	8.01362	6.87923	6.9742	8.38462	8.41643	7.42165	7.3952	7.66042	7.51676	5.37216	5.3959	6.36801	6.34497	7.56828	7.54842	5.4761	5.66804	5.21186	5.17895	7.04619	7.08224	5.81129	5.86472		4.37625	4.384	3.66347	3.66744	3.49779	3.53177	3.61151	3.6902	3.47287	3.47896		10.8931	10.9754	10.9283	10.9438
si_0179	Cell Wall and Capsule	Capsular and extracellular polysacchrides	Streptococcal_Hyaluronic_Acid_Capsule	1.6222	1.60431	1.85189	1.72385	1.2582	1.4063	1.37329	1.37393	1.26352	1.41122	1.36952	1.36607	1.35746	1.36365	1.44559	1.49135	1.35345	1.39359	1.27325	1.26871	1.26495	1.29747	1.24476	1.28538	1.16308	1.13625	0.802285	0.789061	0.90231	0.882701		1.13621	1.06406	0.586837	0.561221	0.462638	0.467677	0.540734	0.518074	0.407312	0.394413		1.74846	1.7369	1.885	1.90434
si_0180	Cell Wall and Capsule	Capsular and extracellular polysacchrides	Vibrio_Polysaccharide_(VPS)_Biosynthesis	0.0495216	0.0439483	0.0705828	0.072587	0.109022	0.0919902	0.136252	0.114969	0.1081	0.101562	0.112319	0.110149	0.0958722	0.103703	0.0681277	0.06499	0.108038	0.0971096	0.0664169	0.0678571	0.0982972	0.0913691	0.0687556	0.0903293	0.103663	0.112813	0.0866435	0.0873797	0.0840647	0.0828474		0.0403262	0.0540936	0.0251935	0.0260056	0.0262216	0.026188	0.0335339	0.0338758	0.0279111	0.0262758		0.101379	0.0974466	0.0997088	0.0934606
si_0181	Cell Wall and Capsule	Capsular and extracellular polysacchrides	Xanthan_Exopolysaccharide_Biosynthesis_and_Export	0.00291304	0.00412016	0.00138059	0.00162508	0.0111247	0.00114988	0.00615134	0.00538422	0.0125333	0.00409525	0.00686544	0.00479521	0.00599201	0.0072676	0.00517041	0.00310957	0.00609072	0.00639466	0.0057256	0.0157595	0.00319048	0.00232689	0.00620711	0.00917784	0.00660709	0.0157845	0.000795558	0.00264342	0.00209239	0.00213395		0.00300302	0.00131936	0.00078271	0.00130028	0.00159065	0.00222351	0.00507421	0.000225839	0.00229776	0.00124138		0.00164812	0.00264209	0.00200546	0.00184881
si_0182	Cell Wall and Capsule	Capsular and extracellular polysacchrides	YjbEFGH_Locus_Involved_in_Exopolysaccharide_Production	0.0791982	0.0824031	0.138059	0.144452	0.194682	0.201228	0.218372	0.206817	0.09635	0.0941907	0.0830718	0.0825058	0.244447	0.242486	0.121657	0.104171	0.0239278	0.0282555	0.0731604	0.0814025	0.138254	0.146594	0.11698	0.128007	0.141255	0.149721	0.301951	0.316843	0.0640024	0.0659013		0.0268126	0.0296855	0.00464734	0.00425092	0.0132554	0.0128469	0.00661853	0.0112919	0.00270325	0.00137931		0.0942111	0.0888986	0.0250682	0.0274134
si_0183	Cell Wall and Capsule	Capsular and extracellular polysacchrides	dTDP-rhamnose_synthesis	1.61018	1.62903	1.63238	1.59294	1.05573	1.07858	1.33515	1.32262	1.1609	1.02627	1.50641	1.50513	1.74109	1.76141	1.52405	1.54017	1.43581	1.44296	1.41537	1.42917	1.34274	1.32353	1.35888	1.3588	1.4506	1.50719	1.18741	1.23242	1.20669	1.27434		1.3091	1.28989	1.066	1.07368	0.988708	0.974884	0.944023	1.04337	0.986213	0.982411		1.02647	1.02742	1.02705	1.03285
si_0184	Cell Wall and Capsule	Cell wall of Mycobacteria	mycolic_acid_synthesis	0.25926	0.265848	0.433506	0.418368	0.102347	0.109238	0.143941	0.118453	0.0438667	0.0941907	0.0626128	0.0698126	0.111397	0.118238	0.152983	0.137132	0.214045	0.207603	0.135506	0.131026	0.179123	0.169553	0.270248	0.241522	0.132142	0.139972	0.0931527	0.105957	0.121481	0.121761		0.27306	0.275526	0.182371	0.18324	0.173766	0.159598	0.169214	0.15899	0.144151	0.14262		0.0349555	0.0325987	0.0587223	0.0620946
si_0185	Cell Wall and Capsule	Gram-Negative cell wall components	Core_Oligosaccharide_Glycosylation_in_Pseudomonas	0.0120163	0.0098099	0.0086287	0.0108339	0.0111247	0.0149484	0.00953457	0.00981829	0.00861667	0.00819049	0.00192232	0.00564142	0.00721765	0.00964354	0.00699526	0.00932871	0.0445203	0.0426806	0.0162861	0.0131546	0.00926759	0.0105486	0.0119367	0.0159405	0.00911323	0.0162488	0.000506264	0.000513999	0.00787722	0.00790816		0.00278851	0.00219893	0.00102731	0.00130028	0.00390432	0.00671993	0.00220618	0.000451677	0.00182469	0.0017931		0.00164812	0.00283636	0.00188012	0.00210382
si_0186	Cell Wall and Capsule	Gram-Negative cell wall components	Inner_membrane_protein_YhjD_and_conserved_cluster_involved_in_LPS_biosynthesis	0.268364	0.255646	0.466123	0.491497	0.387138	0.411656	0.424135	0.441189	0.285917	0.265372	0.184955	0.184051	0.467513	0.479941	0.257304	0.241925	0.176051	0.186784	0.225461	0.20787	0.363107	0.346396	0.347598	0.343928	0.345164	0.339367	0.62379	0.631043	0.164929	0.169963		0.218577	0.18383	0.0789559	0.0817677	0.0774597	0.0831591	0.0573606	0.0602989	0.0519024	0.0513792		0.15822	0.159963	0.0473789	0.0497904
si_0187	Cell Wall and Capsule	Gram-Negative cell wall components	KDO2-Lipid_A_biosynthesis	1.58105	1.61177	1.51071	1.51837	3.12381	2.7919	3.67019	3.57512	3.33857	3.41789	3.1776	3.18641	3.28812	3.17985	2.55631	2.43977	3.02143	3.03062	2.99321	3.00043	3.7157	3.68129	3.73954	3.63732	3.82209	3.87696	3.89231	3.95581	4.38884	4.36267		3.23811	3.24254	4.33157	4.36964	4.73112	4.68671	4.78189	4.71032	4.76252	4.74288		1.97104	2.0043	2.81153	2.80465
si_0188	Cell Wall and Capsule	Gram-Negative cell wall components	LOS_core_oligosaccharide_biosynthesis	1.30941	1.23271	1.62617	1.58391	1.74435	1.67537	2.16219	2.16066	1.84788	2.04598	1.65375	1.61316	2.13602	2.13164	1.65483	1.62351	1.48759	1.5594	1.34399	1.30439	2.03538	1.97211	1.93423	1.86745	2.00719	2.00928	1.74741	1.74972	1.39267	1.40477		1.21451	1.18192	0.880696	0.876739	0.77238	0.758067	0.741275	0.758592	0.77144	0.745584		1.06357	1.02917	1.53837	1.5894
si_0189	Cell Wall and Capsule	Gram-Negative cell wall components	Lipid_A-Ara4N_pathway_(_Polymyxin_resistance_)	0.535999	0.516001	0.560866	0.559931	0.936696	1.00844	1.06234	1.04992	0.858534	0.850992	0.858592	0.892049	0.987184	1.00586	0.552625	0.606677	0.821812	0.833685	0.629688	0.619831	0.754017	0.757635	0.724321	0.750168	0.828165	0.832402	0.935577	0.952513	0.699472	0.708094		0.402833	0.370519	0.349627	0.367579	0.406676	0.442329	0.415644	0.438127	0.396297	0.419861		0.552044	0.550954	0.57143	0.567585
si_0190	Cell Wall and Capsule	Gram-Negative cell wall components	Lipid_A_modifications	0.199907	0.234064	0.413315	0.390742	0.714203	0.687626	0.576688	0.588464	0.412033	0.434096	0.247293	0.2643	0.525391	0.518655	0.303229	0.321219	0.260016	0.277796	0.32216	0.322094	0.479332	0.467549	0.478425	0.48401	0.597828	0.59958	0.750429	0.762113	0.401123	0.408086		0.296655	0.288499	0.291364	0.316918	0.353943	0.361592	0.301584	0.343726	0.351963	0.374275		0.208391	0.203208	0.0943819	0.0958195
si_0191	Cell Wall and Capsule	Gram-Negative cell wall components	Lipopolysaccharide-related_cluster_in_Alphaproteobacteria	0.223758	0.231317	0.221067	0.203135	0.360439	0.424305	0.24021	0.252425	0.384617	0.371029	0.204178	0.198719	0.192153	0.198461	0.291672	0.264313	0.367328	0.394238	0.306765	0.307636	0.181706	0.193907	0.395345	0.358419	0.451789	0.428736	0.152024	0.150234	0.168252	0.165193		0.271987	0.283882	0.17249	0.18549	0.172127	0.174026	0.216867	0.22358	0.194972	0.16531		0.147909	0.140924	0.157303	0.162823
si_0192	Cell Wall and Capsule	Gram-Negative cell wall components	Lipopolysaccharide_assembly	0.64451	0.691009	0.896177	0.933158	1.30381	1.3741	1.29055	1.28018	1.27997	1.22284	0.811907	0.789799	1.19418	1.24052	0.857375	0.87721	1.17116	1.12323	1.0829	1.09692	1.22408	1.19462	1.44291	1.40469	1.55198	1.55013	1.85785	1.8573	1.45088	1.42334		1.19928	1.2347	1.67632	1.68066	1.81816	1.80568	1.84525	1.84713	1.96121	1.93779		0.643035	0.650576	0.458059	0.484835
si_0193	Cell Wall and Capsule	Gram-Negative cell wall components	Lipoprotein_sorting_system	0.516882	0.508153	0.530493	0.525082	0.707528	0.712924	0.661884	0.62647	0.630584	0.588077	0.601413	0.626903	0.60424	0.595384	0.589731	0.559412	0.731612	0.707874	0.583756	0.606807	0.618498	0.586531	0.723366	0.824557	0.809483	0.835884	0.61851	0.620543	0.716457	0.690521		0.581512	0.592831	0.718723	0.721056	0.763559	0.7385	0.715242	0.756559	0.74684	0.776274		0.404939	0.399228	0.435372	0.41407
si_0194	Cell Wall and Capsule	Gram-Negative cell wall components	Major_Outer_Membrane_Proteins	0.274918	0.249368	0.416421	0.451411	0.907772	0.970496	0.739083	0.74619	0.5969	0.592173	0.298647	0.305483	0.644141	0.649192	0.436443	0.377191	0.428381	0.439893	0.596098	0.564999	0.630044	0.595683	0.750105	0.755964	0.760044	0.79619	1.14004	1.1645	0.780706	0.771485		0.789364	0.775782	1.01033	1.01682	1.06347	1.07252	1.07728	1.12671	1.11286	1.11558		0.244075	0.246647	0.144769	0.154854
si_0195	Cell Wall and Capsule	Gram-Negative cell wall components	Outer_membrane	0.141282	0.139301	0.181203	0.178398	0.354877	0.356462	0.369388	0.357259	0.22795	0.248991	0.350275	0.364859	0.441366	0.455203	0.216853	0.227931	0.33818	0.34546	0.356641	0.344886	0.334849	0.339105	0.413966	0.425079	0.576184	0.515086	0.45882	0.467518	0.379337	0.374445		0.211713	0.22605	0.278987	0.294214	0.352786	0.327448	0.340854	0.328595	0.292086	0.296344		0.11625	0.109958	0.037101	0.0392713
si_0196	Cell Wall and Capsule	Gram-Negative cell wall components	Perosamine_Synthesis_Vibrio	0.0340461	0.0239361	0.0497013	0.0492941	0.0556233	0.0735921	0.0529015	0.0490914	0.03055	0.0401334	0.0300706	0.0308868	0.0332284	0.0338223	0.0261562	0.0264313	0.0317588	0.0272145	0.0346081	0.0388127	0.042084	0.0414186	0.0367652	0.0391266	0.0437435	0.0343546	0.0499755	0.0541901	0.036309	0.0360261		0.0368942	0.0371619	0.0354176	0.0341574	0.0413086	0.0419996	0.0390493	0.0478778	0.0431844	0.0434481		0.0213872	0.0221469	0.0182371	0.0181056
si_0197	Cell Wall and Capsule	Gram-Negative cell wall components	Vibrio_Core_Oligosaccharide_Biosynthesis	0.0245788	0.0209932	0.0417629	0.040627	0.0945596	0.0724423	0.0805825	0.0902649	0.0564	0.083543	0.0414673	0.0403361	0.0554261	0.0707193	0.0529206	0.0460216	0.0668529	0.0709361	0.025956	0.0332122	0.0896374	0.0674797	0.0568189	0.0603805	0.0610587	0.068477	0.0805684	0.0811383	0.0375399	0.0367792		0.0175891	0.00923549	0.00860981	0.00765165	0.0144604	0.00800462	0.00794224	0.00474261	0.00560924	0.00434481		0.0411263	0.0424677	0.0554008	0.0573132
si_0198	Cell Wall and Capsule	Gram-Positive cell wall components	Anthrose_Biosynthesis	0.00473369	0.00470875	0.00207089	0.00288903	0.0845474	0.104639	0.0018454	0.00728454	0.0235	0.0172	0.0104355	0.00479521	0.00190655	0.00195666	0.00182485	0.000932871	0.00174021	0.00178456	0.00127235	0.00169317	0.00227892	0.00170638	0.00381976	0.0086948	0.00341746	0.00116063	0.00144647	0.00124828	0.00086157	0.0018829		0.00193051	0.00175914	0.00259273	0.00200043	0.00303669	0.00271762	0.00286803	0.00338758	0.00195986	0.00344827		0.000766567	0.000505106	0.00144142	0.00140255
si_0199	Cell Wall and Capsule	Gram-Positive cell wall components	D-Alanyl_Lipoteichoic_Acid_Biosynthesis	0.117068	0.111244	0.124253	0.126756	0.169095	0.148334	0.17439	0.168811	0.0893	0.0876383	0.0974892	0.104789	0.0793942	0.0665265	0.110708	0.114432	0.0865752	0.0972583	0.222789	0.212819	0.132481	0.122084	0.0735303	0.0898462	0.104802	0.114438	0.203446	0.209271	0.0743412	0.0823453		0.0778639	0.0694861	0.0428044	0.0406088	0.0483461	0.0519806	0.0383875	0.050362	0.0512266	0.0525516		0.230392	0.227103	0.131107	0.13745
si_0200	Cell Wall and Capsule	Gram-Positive cell wall components	Polyglycerolphosphate_lipoteichoic_acid_biosynthesis	0.225032	0.214444	0.177061	0.212163	0.538434	0.47145	0.679723	0.657825	0.476267	0.366934	0.813692	0.812646	0.32139	0.299509	0.546543	0.562832	0.396622	0.389479	0.740383	0.703318	0.471584	0.46181	0.172844	0.190803	0.312128	0.29596	0.655396	0.656964	0.258471	0.25758		0.131489	0.108187	0.0264165	0.0215046	0.014123	0.013341	0.0308865	0.0250681	0.00777184	0.00620688		1.62531	1.64653	0.976658	0.945126
si_0201	Cell Wall and Capsule	Gram-Positive cell wall components	Sortase	0.139462	0.130079	0.196734	0.208733	0.192457	0.193179	0.204532	0.193199	0.144917	0.166267	0.149941	0.162896	0.0868842	0.0831581	0.0933715	0.106347	0.114128	0.121052	0.107132	0.109665	0.189302	0.220279	0.200537	0.179692	0.0512619	0.0510676	0.19455	0.188858	0.0519404	0.0586208		0.117976	0.12314	0.00953928	0.0150032	0.0159065	0.0148234	0.00551544	0.0112919	0.0114888	0.0151724		0.139899	0.135485	0.0918124	0.0881055
si_0202	Cell Wall and Capsule	Gram-Positive cell wall components	Teichoic_and_lipoteichoic_acids_biosynthesis	0.767039	0.773608	0.797637	0.75169	1.34163	1.23727	1.23027	1.24787	1.18597	1.09097	1.45396	1.45845	0.906019	0.88469	1.15726	1.25627	0.787588	0.834726	1.72099	1.73433	1.06106	1.06029	0.616413	0.652593	0.809483	0.830081	1.26964	1.23492	0.798553	0.815168		0.550839	0.537418	0.425696	0.431093	0.427595	0.423603	0.403289	0.439256	0.449753	0.414344		1.7303	1.70761	1.33137	1.28556
si_0203	Cell Wall and Capsule	Gram-Positive cell wall components	Teichuronic_acid_biosynthesis	0.397812	0.394946	0.400372	0.395798	0.341527	0.343813	0.474576	0.437072	0.377567	0.360382	0.477011	0.480085	0.488485	0.473372	0.36497	0.390251	0.375014	0.371188	0.319488	0.314018	0.382098	0.373233	0.284094	0.374359	0.34243	0.374883	0.193176	0.178578	0.266225	0.262852		0.231876	0.222531	0.081891	0.0851184	0.0629029	0.0659146	0.0575812	0.0645899	0.0327093	0.0335861		0.312568	0.314176	0.514525	0.499179
si_0204	Cell Wall and Capsule	Unclassified cell wall and capsule	Murein_Hydrolases	0.938362	0.968629	1.23408	1.24427	2.04582	1.81451	1.89584	1.78091	1.92778	1.91821	1.67228	1.67226	1.58952	1.59971	1.42095	1.33836	1.5527	1.52951	1.64808	1.636	1.66209	1.72422	1.93327	1.95295	2.13865	2.13741	2.12602	2.13302	2.10716	2.08813		1.79216	1.75276	2.08935	2.10816	2.24561	2.21249	2.17	2.18273	2.22505	2.22323		1.65901	1.6487	1.58362	1.57825
si_0205	Cell Wall and Capsule	Unclassified cell wall and capsule	Peptidoglycan_Biosynthesis	10.1973	10.2821	10.1891	10.1741	8.91308	8.75631	9.24946	9.09237	9.30835	9.48295	9.6053	9.59196	9.51477	9.51845	9.51355	9.56442	9.22788	9.2959	8.95598	8.97915	8.80998	8.82216	9.08195	8.66147	8.98132	9.00066	7.70101	7.68545	7.11928	7.1604		8.24349	8.42937	6.35957	6.35047	5.97259	5.99462	5.96749	6.07348	5.8964	5.8395		9.40364	9.43918	9.26183	9.29385
si_0206	Cell Wall and Capsule	Unclassified cell wall and capsule	Peptidoglycan_Crosslinking_of_Peptide_Stems	0.0855705	0.094175	0.212611	0.209455	0.389363	0.451902	0.341707	0.338256	0.139433	0.162172	0.100373	0.109726	0.308725	0.302304	0.114661	0.10728	0.0991917	0.0806025	0.1238	0.119825	0.198873	0.205231	0.15279	0.149744	0.176113	0.181058	0.362196	0.368096	0.0942804	0.0922619		0.0429002	0.0571721	0.00342436	0.00570123	0.012677	0.0163057	0.00441235	0.0112919	0.00628506	0.0067586		0.125602	0.125732	0.0389184	0.037805
si_0207	Cell Wall and Capsule	Unclassified cell wall and capsule	Peptidoglycan_biosynthesis--gjo	2.30931	2.22057	2.15994	2.13355	2.14706	2.10542	2.14343	2.11822	2.11265	2.1885	2.35745	2.40113	2.16557	2.20823	2.09067	2.14623	2.11638	2.10578	2.07292	2.0576	2.10982	2.10506	1.92086	1.89547	2.03316	2.01206	1.83919	1.81625	1.67982	1.70214		1.77478	1.73627	1.41524	1.42556	1.36015	1.34809	1.34996	1.367	1.32371	1.3471		2.30779	2.32119	2.25476	2.28124
si_0208	Cell Wall and Capsule	Unclassified cell wall and capsule	Recycling_of_Peptidoglycan_Amino_Acids	0.714423	0.729464	0.905496	0.937853	1.30381	1.35341	1.52584	1.51803	1.60192	1.52998	1.64166	1.60921	1.29223	1.26484	0.972341	0.980447	0.97263	0.955332	1.11178	1.04703	1.27862	1.28553	1.05569	1.08685	1.37405	1.32265	1.28266	1.30827	1.4531	1.49176		0.908627	0.92179	0.959798	0.959557	0.948556	0.960357	0.996971	0.984431	0.907684	0.917446		1.40454	1.40505	1.56877	1.54682
si_0209	Cell Wall and Capsule	Unclassified cell wall and capsule	Recycling_of_Peptidoglycan_Amino_Sugars	0.235592	0.265063	0.214164	0.20476	0.294804	0.300118	0.344475	0.315452	0.2021	0.267829	0.189623	0.197168	0.279854	0.28735	0.271599	0.264003	0.418084	0.407325	0.312999	0.312065	0.350649	0.346086	0.379111	0.385469	0.421487	0.422933	0.451082	0.467665	0.455155	0.457669		0.33741	0.339734	0.538162	0.530715	0.533253	0.534531	0.506979	0.525527	0.575792	0.575033		0.14078	0.136223	0.0651147	0.0647084
si_0210	Cell Wall and Capsule	Unclassified cell wall and capsule	UDP-N-acetylmuramate_from_Fructose-6-phosphate_Biosynthesis	4.09464	4.13683	3.89034	3.91627	3.28511	3.21621	3.59084	3.60553	3.7929	3.74224	3.78931	3.81839	3.61672	3.65113	3.8188	3.9106	3.7223	3.67351	3.44884	3.46124	3.6332	3.61893	3.22579	3.32962	2.93423	2.93105	3.09841	3.09266	2.97439	2.98351		3.19821	3.17151	2.48496	2.49344	2.29858	2.31699	2.4568	2.52352	2.38562	2.3922		4.5395	4.57669	4.54694	4.52844
si_0211	Cell Wall and Capsule	Unclassified cell wall and capsule	YjeE	1.09585	1.05731	1.10137	1.03536	0.967846	1.14873	1.05588	0.977711	1.14758	0.950097	1.1166	1.13689	1.08823	1.15387	1.0572	0.954327	1.03644	1.0227	1.09601	1.06475	0.938154	0.951852	1.10725	0.950148	1.12594	1.13718	1.01209	0.991723	0.848401	0.822198		0.891467	0.847686	0.966207	0.968009	0.985479	0.921668	0.991235	0.925035	0.959654	0.933652		0.894201	0.896291	0.864164	0.849561
si_0212	Cell Wall and Capsule	Unclassified cell wall and capsule	tRNA-dependent_amino_acid_transfers	0.134728	0.145186	0.0319262	0.0315988	0.0444986	0.0344963	0.107648	0.0965993	0.0313333	0.049143	0.0501177	0.0719281	0.0394928	0.0461213	0.202254	0.172581	0.0580069	0.0609723	0.117693	0.121127	0.0501361	0.0674797	0.0286482	0.0338131	0.0216439	0.0290157	0.113909	0.116384	0.033232	0.0345198		0.0246676	0.00989517	0.00684871	0.0032507	0.0033741	0.00617641	0.00772162	0.00677516	0.00675813	0.00241379		0.0847057	0.0812055	0.0723845	0.073315
si_0213	Clustering-based subsystems	Biosynthesis of galactoglycans and related lipopolysacharides	CBSS-258594.1.peg.3339	1.19216	1.05241	1.03061	1.01477	1.25264	0.880806	1.09186	1.08096	0.89065	1.07951	1.75796	1.69807	1.41248	1.37637	1.0131	0.998483	1.22293	1.25975	1.22642	1.17936	1.00485	1.00584	1.14879	1.30036	1.43556	1.42966	0.751369	0.747794	0.944404	0.908936		0.822397	0.910796	0.716767	0.736059	0.748617	0.703468	0.720317	0.720877	0.679935	0.702412		0.731114	0.694365	0.687057	0.686228
si_0214	Clustering-based subsystems	Biosynthesis of galactoglycans and related lipopolysacharides	CBSS-376686.6.peg.291	0.00273097	0.00098099	0.00241604	0.00379186	0.0289241	0.00114988	0.00430593	0.00348391	0.0125333	0.0106476	0.00480581	0.00705177	0.00299601	0.00251571	0.00699526	0.0021767	0.00304536	0.00743565	0.00534389	0.00794489	0.00395012	0.0048089	0.00238735	0.01111	0.014809	0.00533889	0.0012295	0.00132171	0.000984652	0.00213395		0.00321752	0.00241882	0	0.000150032	0.000385612	0.000741169	0	0	0.000135163	0		0.00502102	0.00567273	0.00601637	0.00707649
si_0215	Clustering-based subsystems	CRISPRs and associated hypotheticals	CBSS-216592.1.peg.3534	0.38088	0.404168	0.15825	0.157452	0.298141	0.290919	0.177158	0.200483	0.100267	0.114667	0.104355	0.100135	0.213125	0.207406	0.151463	0.151747	0.184897	0.193773	0.163116	0.164759	0.270128	0.256423	0.23778	0.239107	0.192517	0.206127	0.301589	0.297238	0.163329	0.162682		0.110897	0.0958732	0.150965	0.13963	0.114382	0.113596	0.143622	0.132567	0.11678	0.130207		0.0886535	0.089054	0.0349075	0.0363387
si_0216	Clustering-based subsystems	Carbohydrates	Beta-lactamase_cluster_in_Streptococcus	0.0748287	0.0688655	0.0674765	0.0696979	0.0745352	0.09314	0.133176	0.115286	0.120633	0.0753525	0.0965281	0.105918	0.065095	0.0613553	0.0891135	0.087068	0.075989	0.0789666	0.0884287	0.070983	0.0951068	0.115879	0.0434497	0.043474	0.0724502	0.0636024	0.0834613	0.0921526	0.0701564	0.0600016		0.0349637	0.030785	0.0130126	0.0120526	0.00679641	0.00602817	0.00573606	0.00858187	0.00621748	0.00537929		0.177115	0.193378	0.166202	0.159317
si_0217	Clustering-based subsystems	Carbohydrates	Cluster_Ytf_and_putative_sugar_transporter	0.25926	0.257608	0.329616	0.330433	0.493935	0.480649	0.486571	0.486164	0.4559	0.425087	0.237544	0.245684	0.417398	0.418306	0.305966	0.296964	0.263786	0.264114	0.273684	0.247073	0.359765	0.350429	0.383886	0.392715	0.332633	0.341921	0.555083	0.572154	0.23644	0.22168		0.180395	0.198563	0.147785	0.14088	0.181719	0.176793	0.147593	0.161475	0.186322	0.182137		0.243347	0.239848	0.15887	0.152176
si_0218	Clustering-based subsystems	Carbohydrates	Predicted_mycobacterial_monooxygenase	0	0.00196198	0	0	0.016687	0	0	0.0110852	0	0	0.00178501	0.00423106	0.00272364	0.00279523	0.010645	0.00621914	0.00362543	0.0111535	0.00725242	0.00625171	0.00379819	0.00310252	0.0143241	0	0.0102524	0.0208913	0.0021697	0.000734284	0.00369244	0.00313816		0.00214501	0.00659678	0	0.00225049	0.00120504	0.00123528	0	0.00451677	0.00236534	0		0	0	0.000626706	0.000318761
si_0219	Clustering-based subsystems	Carbohydrates	Putative_sugar_ABC_transporter_(ytf_cluster)	0.279288	0.283506	0.343595	0.345059	0.528421	0.532393	0.537319	0.526387	0.47235	0.484877	0.272695	0.281366	0.449809	0.454365	0.348546	0.338943	0.331654	0.349922	0.32725	0.305943	0.394101	0.373078	0.457893	0.444884	0.429005	0.442199	0.567233	0.573549	0.250717	0.255572		0.202489	0.230008	0.164516	0.173387	0.174586	0.177732	0.184436	0.192189	0.182807	0.192551		0.298808	0.287871	0.223985	0.219116
si_0220	Clustering-based subsystems	Carotenoid biosynthesis	CBSS-320388.3.peg.3759	0.025307	0.0372776	0.0205363	0.0218483	0.0789851	0.0609435	0.0356777	0.0509917	0.106533	0.0941907	0.0330914	0.027643	0.023968	0.0227811	0.0532248	0.0338943	0.0636625	0.054429	0.0405881	0.0462366	0.0340318	0.0435904	0.0534766	0.0685923	0.0583247	0.0682449	0.0454191	0.044571	0.0696641	0.056989		0.0624198	0.0622296	0.0790048	0.0819677	0.0713382	0.075698	0.0741275	0.0544271	0.0704873	0.0751032		0.0239169	0.0228463	0.0235015	0.0230145
si_0221	Clustering-based subsystems	Catabolism of an unknown compound	CBSS-262316.1.peg.2929	0.129266	0.13263	0.0667862	0.0556139	0.110134	0.128786	0.0565923	0.0848807	0.0814667	0.0876383	0.0952923	0.0777105	0.184254	0.180712	0.180052	0.195592	0.0833849	0.0944328	0.125836	0.152516	0.0516554	0.0425045	0.0888094	0.0555501	0.13761	0.165738	0.0558337	0.0544104	0.0716334	0.0761945		0.0654228	0.0846587	0.0965668	0.0796672	0.0735072	0.0740675	0.0736863	0.063009	0.0770426	0.0684826		0.0504018	0.0568438	0.047755	0.0500454
si_0222	Clustering-based subsystems	Cell Division	CBSS-393130.3.peg.794	0.167136	0.166768	0.188969	0.193565	0.223606	0.303568	0.37923	0.341423	0.341533	0.355467	0.31581	0.301675	0.194604	0.203912	0.324823	0.319042	0.260306	0.258761	0.309055	0.291616	0.279547	0.292567	0.197672	0.187421	0.157431	0.189182	0.359231	0.368977	0.157667	0.169712		0.132133	0.111486	0.047354	0.0526614	0.0631439	0.0609241	0.0474328	0.0469744	0.0624451	0.0644826		0.517395	0.502464	0.418201	0.39826
si_0223	Clustering-based subsystems	Cell Division	Cell_Division_Cluster	0.881558	0.882302	0.883407	0.878086	1.35832	1.40745	1.63472	1.64345	1.8377	1.79208	1.80808	1.84347	0.966757	0.957925	1.37776	1.33494	0.996703	1.04114	1.08125	1.11072	1.3874	1.36371	0.854671	0.847743	0.757082	0.770424	1.17576	1.20922	0.851232	0.894752		0.557059	0.552371	0.261132	0.261006	0.2278	0.221857	0.251725	0.244809	0.189836	0.176758		3.21349	3.20699	3.19488	3.17894
si_0224	Clustering-based subsystems	Chemotaxis, response regulators	CBSS-323850.3.peg.3142	0.0544374	0.0500305	0.0536705	0.0604891	0.136833	0.0666929	0.0744312	0.0858308	0.0994834	0.0720763	0.0534131	0.0440031	0.068091	0.0858135	0.0675195	0.0746297	0.152413	0.142913	0.145303	0.167885	0.0809775	0.0882666	0.166637	0.164718	0.203225	0.156685	0.162728	0.150308	0.214654	0.212516		0.181253	0.18537	0.260789	0.275259	0.296487	0.322458	0.301805	0.308721	0.328039	0.34793		0.0298195	0.0304229	0.0461882	0.0405464
si_0225	Clustering-based subsystems	Choline bitartrate degradation, putative	CBSS-344610.3.peg.2335	0.0500678	0.0466951	0.0854242	0.0924491	0.0611856	0.0459951	0.0928852	0.088998	0.0791167	0.083543	0.0411926	0.0366692	0.104724	0.11125	0.0456212	0.0618804	0.0446653	0.0511573	0.0694706	0.0765835	0.104222	0.0946268	0.0859445	0.098058	0.087487	0.0872792	0.12483	0.12615	0.0768028	0.0807135		0.0474047	0.0393608	0.05704	0.0581626	0.0657468	0.0713498	0.0630966	0.0711392	0.0695411	0.0535861		0.0570709	0.0584757	0.0182998	0.0178506
si_0226	Clustering-based subsystems	Chromosome Replication	SeqA_and_Co-occurring_Genes	0.667268	0.68375	0.743794	0.747537	0.255867	0.304717	0.310027	0.309751	0.174683	0.184286	0.203217	0.192937	0.449809	0.431164	0.42519	0.393361	0.500454	0.436027	0.271648	0.268954	0.373742	0.366097	0.524262	0.498502	0.297319	0.329154	0.260365	0.272419	0.10265	0.120505		0.339984	0.378216	0.0724007	0.0757664	0.0376935	0.0400231	0.0220618	0.0264231	0.021626	0.0199999		0.0818311	0.0824099	0.0255069	0.0235883
si_0227	Clustering-based subsystems	Clustering-based subsystems	CBSS-262719.3.peg.410	0.990615	0.994723	1.04131	1.07219	1.4818	1.55923	1.71345	1.84235	1.63717	1.5824	1.96942	1.98254	0.950687	0.954291	1.44467	1.51592	0.879094	0.886032	1.22528	1.26519	1.44483	1.42173	0.795465	0.816345	0.827026	0.860721	1.11422	1.15547	0.985883	0.988144		0.688978	0.684966	0.300414	0.314118	0.25031	0.25684	0.264079	0.252036	0.203014	0.223103		3.56128	3.62002	3.13666	3.21674
si_0228	Clustering-based subsystems	Clustering-based subsystems	CBSS-280355.3.peg.2835	0.0879373	0.0814221	0.119594	0.126215	0.131271	0.0885405	0.121489	0.14379	0.123767	0.108114	0.104904	0.105212	0.0725851	0.0827388	0.133822	0.135266	0.0938261	0.0988942	0.085375	0.0855703	0.0896374	0.0944716	0.0625485	0.0632788	0.0637926	0.0645309	0.111595	0.114108	0.0737258	0.0623866		0.0602748	0.0644286	0.0395758	0.0409088	0.0398144	0.0294491	0.0370638	0.0401993	0.0342637	0.0401378		0.124414	0.122896	0.123712	0.124827
si_0229	Clustering-based subsystems	Clustering-based subsystems	CBSS-292415.3.peg.2341	0.0655434	0.0722008	0.109412	0.0971437	0.0789851	0.119587	0.0978062	0.0927986	0.0344667	0.114667	0.0363868	0.0310278	0.0450763	0.0522708	0.0501834	0.0519298	0.102237	0.101274	0.107514	0.0979435	0.0914605	0.0750809	0.141808	0.101439	0.117333	0.119312	0.129604	0.116237	0.153975	0.136698		0.136637	0.149967	0.21999	0.220348	0.21199	0.222993	0.252387	0.229678	0.214638	0.258965		0.0226137	0.0240508	0.0166077	0.0205282
si_0230	Clustering-based subsystems	Clustering-based subsystems	Putative_diaminopropionate_ammonia-lyase_cluster	0.369956	0.3406	0.77969	0.801346	0.916672	0.907253	1.24042	1.25801	0.638417	0.651144	0.472617	0.489534	1.03934	1.03465	0.504267	0.515878	0.276113	0.253704	0.435654	0.441788	0.719986	0.718853	0.613071	0.612017	0.583247	0.582867	1.35787	1.33302	0.381183	0.396789		0.185972	0.189328	0.0598284	0.0551619	0.0955353	0.0956108	0.0666265	0.0632348	0.0583902	0.0607584		0.583051	0.564281	0.408988	0.397303
si_0231	Clustering-based subsystems	Clustering-based subsystems	Sporulation-related_Hypotheticals	0.207554	0.212875	0.266627	0.250082	0.566245	0.605985	0.592681	0.602716	0.861667	0.873925	0.834837	0.826609	0.358431	0.378195	0.407246	0.423212	0.304101	0.316759	0.281954	0.292007	0.541167	0.517345	0.259744	0.241522	0.251525	0.243267	0.301661	0.308913	0.331089	0.328754		0.173531	0.178113	0.0955395	0.0891192	0.0795806	0.0800956	0.0844966	0.0953039	0.0781239	0.0802067		1.51447	1.53164	1.54853	1.53063
si_0232	Clustering-based subsystems	Cytochrome biogenesis	CBSS-196164.1.peg.1690	3.32997	3.45583	3.43371	3.53347	1.35721	1.32466	1.18875	1.13797	0.894567	0.821506	1.0489	1.03182	2.14963	2.0879	2.21537	2.24915	2.06475	1.95349	1.81018	1.81169	1.32663	1.21417	2.05885	1.95488	1.68504	1.71726	0.730901	0.736633	0.88631	0.922995		2.0901	2.06435	1.0728	1.01972	0.782406	0.764837	0.683473	0.677516	0.743597	0.730412		0.359214	0.360296	0.267917	0.273369
si_0233	Clustering-based subsystems	Cytochrome biogenesis	CBSS-196164.1.peg.461	2.16238	2.17956	2.25261	2.22293	1.53743	1.69262	1.05372	1.02775	1.4147	1.45381	0.879463	0.863419	1.36618	1.41383	1.74973	1.68166	1.06298	1.13052	1.11471	1.16282	0.945902	0.951852	1.208	1.29746	0.970559	0.962856	0.415788	0.411492	0.693933	0.684119		1.43072	1.4436	0.67318	0.666544	0.503368	0.492235	0.602727	0.603667	0.51747	0.513792		0.48037	0.479773	0.645945	0.657986
si_0234	Clustering-based subsystems	D-tyrosyl-tRNA(Tyr) deacylase (EC 3.1.-.-) cluster	CBSS-342610.3.peg.283	0.15603	0.173243	0.20985	0.228775	0.208031	0.209278	0.238979	0.235639	0.210717	0.224419	0.225736	0.230029	0.16873	0.188259	0.156025	0.151436	0.21042	0.196599	0.200778	0.204744	0.213762	0.222916	0.205312	0.213989	0.193656	0.188718	0.238161	0.231887	0.235947	0.226199		0.24732	0.244301	0.275123	0.265957	0.272338	0.264745	0.279302	0.265812	0.286207	0.289999		0.195283	0.19229	0.194968	0.182204
si_0235	Clustering-based subsystems	DNA metabolism	CBSS-269801.1.peg.2186	0.0036413	0.00451255	0.00172574	0.00180565	0.033374	0.0114988	0.009227	0.00950157	0	0	0.00274618	0.00141035	0.00136182	0	0	0	0	0	0	0	0	0	0	0	0	0	0	0	0	0		0	0	0	0	0	0	0	0	0	0		0	0	0.00125341	0.0014663
si_0236	Clustering-based subsystems	DNA polymerase III epsilon cluster	CBSS-342610.3.peg.1536	0.536727	0.561911	0.590031	0.585571	0.499497	0.420855	0.394916	0.378479	0.412033	0.406248	0.376363	0.366128	0.520216	0.523127	0.552625	0.499708	0.506835	0.528377	0.587319	0.558356	0.438919	0.474995	0.551	0.57917	0.585753	0.633935	0.493825	0.493365	0.551405	0.541521		0.661092	0.682987	0.777329	0.765265	0.785877	0.811679	0.850922	0.824085	0.841657	0.842549		0.561204	0.54769	0.463449	0.452449
si_0237	Clustering-based subsystems	Fatty acid metabolic cluster	CBSS-246196.1.peg.364	1.36075	1.36063	1.23684	1.2728	1.22038	1.10733	0.863032	0.908983	0.993267	0.986954	0.720734	0.694882	1.17185	1.18504	1.38019	1.41921	1.65001	1.64283	1.96579	1.93126	1.24976	1.19493	1.5279	1.64187	1.95365	1.98073	1.82082	1.83791	2.382	2.37069		2.85222	2.79418	3.97666	4.03642	4.0898	4.0705	4.04613	4.08113	4.23099	4.27171		0.524984	0.516879	0.582147	0.584352
si_0238	Clustering-based subsystems	Flagella protein?	CBSS-323098.3.peg.2823	0.0413287	0.0361004	0.0165671	0.0148063	0.0344865	0.0310467	0.0319869	0.0319886	0.0415167	0.0647049	0.0119459	0.0111418	0.0213806	0.027533	0.0361929	0.0410463	0.0606172	0.0718284	0.0435145	0.049623	0.0180794	0.0252855	0.0596837	0.0753549	0.0719945	0.0752086	0.0250239	0.0297385	0.025724	0.0386621		0.0394682	0.0481565	0.0447123	0.0436594	0.0451166	0.0489665	0.0617729	0.0469744	0.0404812	0.0393102		0.00950544	0.00819826	0.00463762	0.00650272
si_0239	Clustering-based subsystems	Hypothetical Related to Dihydroorate Dehydrogenase	Hypothetical_Related_to_Dihydroorotate_dehydrogenase	0.11106	0.0945674	0.140648	0.132896	0.0889973	0.112688	0.0904246	0.0649274	0.0885167	0.0475049	0.0473715	0.0448493	0.102545	0.101607	0.108883	0.087068	0.137331	0.12715	0.124436	0.134542	0.0660886	0.0667041	0.148016	0.185972	0.158342	0.151346	0.0361617	0.0395779	0.052925	0.0464448		0.106178	0.139192	0.0666771	0.0615133	0.0549497	0.0573171	0.0809667	0.0474261	0.0660269	0.0553102		0.00356454	0.00598356	0.00451228	0.00522768
si_0240	Clustering-based subsystems	Hypothetical associated with RecF	Hypothetical_Coupled_to_RecF	0.74064	0.759874	0.819382	0.787803	0.391588	0.425454	0.481957	0.457976	0.433967	0.517639	0.560083	0.574014	0.542549	0.560863	0.669416	0.639328	0.461155	0.440191	0.475352	0.482163	0.450618	0.441488	0.407282	0.425079	0.340151	0.34401	0.331025	0.32727	0.238655	0.25168		0.43415	0.4101	0.13854	0.126477	0.0830029	0.0854815	0.0787605	0.0688808	0.0459553	0.0393792		0.546486	0.550371	0.561027	0.569562
si_0241	Clustering-based subsystems	Hypothetical in Lysine biosynthetic cluster	CBSS-323850.3.peg.3269	0.222301	0.19816	0.216063	0.267236	0.420512	0.409356	0.378	0.38133	0.4277	0.408706	0.215849	0.205348	0.303005	0.315581	0.241488	0.261204	0.338615	0.346055	0.2476	0.262832	0.28608	0.297997	0.401074	0.356004	0.452016	0.477714	0.451299	0.417367	0.319396	0.329256		0.278851	0.281902	0.312937	0.309167	0.334132	0.3357	0.356518	0.341468	0.360208	0.343102		0.124567	0.124839	0.0815344	0.0875317
si_0242	Clustering-based subsystems	Hypothetical lipase related to Phosphatidate metabolism	CBSS-316407.3.peg.1371	0.0806547	0.0759286	0.132019	0.117548	0.211369	0.193179	0.216219	0.220436	0.245967	0.218686	0.124676	0.117765	0.225654	0.225295	0.130781	0.135266	0.154298	0.166112	0.189199	0.190547	0.23959	0.243082	0.256879	0.253115	0.254943	0.240018	0.339486	0.329106	0.287518	0.275656		0.219006	0.186029	0.35853	0.376631	0.351051	0.338615	0.386081	0.360213	0.37609	0.36062		0.113605	0.113338	0.120515	0.128269
si_0243	Clustering-based subsystems	Hypothetical protein possible functionally linked with Alanyl-tRNA synthetase	CBSS-257314.1.peg.488	0.975868	0.941161	1.04683	1.03879	0.872173	0.896904	0.9999	1.03694	0.9776	0.996783	1.0868	1.09176	0.908607	0.87281	0.937669	0.891203	0.917234	0.914288	0.868637	0.85948	0.970059	0.945802	0.781618	0.779151	0.788522	0.81476	0.684614	0.699185	0.743289	0.755292		0.675035	0.69728	0.448933	0.458099	0.406868	0.408829	0.392258	0.396799	0.374603	0.386137		1.23881	1.2175	1.34472	1.3138
si_0244	Clustering-based subsystems	Isoprenoid/cell wall biosynthesis: PREDICTED UNDECAPRENYL DIPHOSPHATE PHOSPHATASE	CBSS-83331.1.peg.3039	2.25815	2.27707	2.29817	2.2715	2.05028	2.01803	1.99918	1.97759	2.12518	2.20898	2.27891	2.2907	1.76179	1.74646	1.65027	1.7426	1.93627	1.87468	1.55024	1.53284	2.03948	2.02269	2.00155	1.96599	1.5955	1.59424	1.38601	1.38258	1.61483	1.61188		1.74411	1.73056	1.25253	1.24697	1.18971	1.23405	1.19244	1.17617	1.25823	1.2502		2.17218	2.17806	2.46132	2.45873
si_0245	Clustering-based subsystems	Lysine Biosynthesis	A_Glutathione-dependent_Thiol_Reductase_Associated_with_a_Step_in_Lysine_Biosynthesis	0.050432	0.0523848	0.0446967	0.0516415	0.0878848	0.0977395	0.0885792	0.0725286	0.175467	0.1376	0.0549235	0.0506317	0.0862033	0.0846954	0.112228	0.09422	0.172135	0.168641	0.160571	0.157465	0.11744	0.104865	0.160907	0.169066	0.214389	0.208681	0.180158	0.17263	0.193361	0.202976		0.205278	0.221432	0.29968	0.290063	0.348352	0.330117	0.395567	0.352534	0.328783	0.318758		0.120121	0.115786	0.0884908	0.100091
si_0246	Clustering-based subsystems	Lysine, threonine, methionine, and cysteine	CBSS-84588.1.peg.1247	0.856979	0.87622	0.856485	0.853529	1.07019	1.11768	1.10293	1.03409	1.32932	1.33095	1.19266	1.16961	0.919774	0.955549	0.951659	0.940956	0.890405	0.925887	0.884541	0.910145	1.00956	1.0243	0.895256	0.96319	0.866896	0.923163	0.976078	0.993192	0.938496	0.959524		0.872161	0.883089	0.878445	0.860386	0.911682	0.906548	0.892178	0.913066	0.877137	0.881859		1.27856	1.29649	1.36885	1.36755
si_0247	Clustering-based subsystems	Lysine, threonine, methionine, and cysteine	YeiH	0.694395	0.739862	0.45456	0.460981	0.646343	0.717523	0.788601	0.786413	0.708134	0.881297	0.85818	0.848752	0.857947	0.857437	0.899347	0.824658	0.574848	0.573884	0.894847	0.900247	0.811598	0.783385	0.6379	0.566128	0.791256	0.891826	0.986492	0.962572	1.01751	0.999064		0.774134	0.747415	1.05421	1.04213	1.19805	1.19437	1.17413	1.15291	1.18544	1.14917		0.863768	0.878845	0.821423	0.811629
si_0248	Clustering-based subsystems	Membrane-bound hydrogenase	CBSS-69014.3.peg.2094	0.00200271	0.000588594	0.000517722	0.00397242	0.0111247	0.00344963	0	0	0.0133167	0	0.00178501	0.00282071	0.000953275	0.00209642	0.00547455	0.00155478	0.00870103	0.00788179	0.00101788	0.00481903	0.0071406	0.00806654	0.0171889	0.0135252	0.00683492	0.00301763	0.0021697	0.00367142	0.00578483	0.00401684		0.00429002	0.0059371	0.0078271	0.00790171	0.00761583	0.00494112	0.00882471	0.0142278	0.00587957	0.00586205		0.000843224	0.000777086	0.00137875	0.000637521
si_0249	Clustering-based subsystems	Methylamine utilization	CBSS-265072.7.peg.546	0.0282201	0.0215818	0.0460773	0.0464051	0.0800976	0.0632432	0.0670495	0.0753791	0.0603167	0.0688001	0.0175755	0.0165012	0.0325475	0.0318656	0.0498792	0.0441559	0.0739587	0.0975557	0.0706157	0.0453249	0.0388935	0.0361443	0.0911967	0.0908123	0.087487	0.064763	0.0530854	0.055879	0.0691718	0.073935		0.0922355	0.0765227	0.112221	0.106323	0.143833	0.136919	0.114501	0.12105	0.103805	0.109586		0.00413946	0.0027198	0.00689376	0.00503642
si_0250	Clustering-based subsystems	Molybdopterin oxidoreductase	CBSS-269799.3.peg.2220	0.0314972	0.0333536	0.0246781	0.0137229	0.0545108	0.056344	0.0153783	0.0164694	0.0415167	0.0204762	0.0182621	0.0263736	0.0247851	0.0297692	0.0273727	0.021767	0.0513361	0.0822383	0.0203577	0.0296956	0.0171678	0.0100832	0.0238735	0.043474	0.0325798	0.0371401	0.0141031	0.0139514	0.00947727	0.007155		0.0156586	0.0182511	0.00821845	0.00715154	0.00289209	0.00938814	0.00661853	0.00745268	0.00520376	0.00744825		0.00586424	0.00186501	0.00144142	0.00172131
si_0251	Clustering-based subsystems	Monosaccharides	Unspecified_monosaccharide_transport_cluster	0.21957	0.221704	0.190694	0.196815	0.469461	0.445002	0.341092	0.393682	0.542067	0.589715	0.402589	0.380514	0.206861	0.199719	0.284372	0.288879	0.277418	0.278688	0.212356	0.21894	0.298538	0.308856	0.159475	0.18404	0.152874	0.160863	0.322057	0.305682	0.193607	0.2026		0.138139	0.126878	0.0798364	0.0706653	0.0554799	0.0672981	0.052507	0.0641382	0.0587281	0.0678619		0.51153	0.509535	0.546989	0.549097
si_0252	Clustering-based subsystems	Nucleotidyl-phosphate metabolic cluster	CBSS-222523.1.peg.1311	0.260899	0.281544	0.252821	0.253693	0.427187	0.440403	0.474268	0.451008	0.492717	0.495525	0.509828	0.487137	0.291566	0.276867	0.549584	0.511835	0.330059	0.3178	0.392649	0.40037	0.395468	0.403482	0.231573	0.194667	0.202997	0.187789	0.391921	0.398275	0.26204	0.285321		0.14629	0.146888	0.0853154	0.0821177	0.0814605	0.0723875	0.0697152	0.0571372	0.0602825	0.0628274		0.757407	0.749965	0.675275	0.64498
si_0253	Clustering-based subsystems	Pigment biosynthesis	CBSS-176299.3.peg.235	0.0597173	0.0643529	0.0888757	0.0917268	0.170207	0.180531	0.157167	0.178313	0.208367	0.205581	0.200608	0.207604	0.137272	0.139761	0.0866804	0.10075	0.0564117	0.0443165	0.076723	0.0824445	0.161347	0.169087	0.0873769	0.0850158	0.114827	0.113741	0.185365	0.186141	0.0823415	0.0718011		0.0486917	0.0505753	0.00993063	0.0074016	0.0182684	0.0142304	0.0105896	0.0121953	0.00587957	0.0083448		0.260978	0.257837	0.23138	0.229316
si_0254	Clustering-based subsystems	Probably GTP or GMP signaling related	CBSS-176299.4.peg.1292	2.03913	1.99573	1.97166	2.04724	1.68205	1.54313	1.77835	1.69666	1.7766	1.87071	1.63288	1.61768	1.86937	1.89894	1.93525	1.94224	1.93177	1.96509	1.82647	1.82277	1.75507	1.75153	1.92707	1.85682	1.73425	1.77971	1.54165	1.56505	1.52916	1.52728		1.77285	1.7985	1.39714	1.4035	1.24538	1.26829	1.26877	1.25273	1.29871	1.27938		1.65168	1.66934	1.7564	1.72188
si_0255	Clustering-based subsystems	Probably Pyrimidine biosynthesis-related	CBSS-306254.1.peg.1508	0.0138369	0.0127529	0.0141511	0.0137229	0.0300366	0.0310467	0.027681	0.0266044	0.0376	0.049143	0.0306199	0.0286302	0.013482	0.0159328	0.0167278	0.0186574	0.0197223	0.0270658	0.0170496	0.0135454	0.020966	0.0251304	0.0253059	0.0193218	0.017543	0.022284	0.0143201	0.0170354	0.0178468	0.0237245		0.0152296	0.00989517	0.00621276	0.00585126	0.00776043	0.00810345	0.00154432	0.00677516	0.00696087	0.00620688		0.0471056	0.042662	0.0567168	0.0589707
si_0256	Clustering-based subsystems	Probably Ybbk-related hypothetical membrane proteins	CBSS-316057.3.peg.659	0.0788341	0.0718084	0.0716182	0.0756566	0.122371	0.104639	0.148247	0.139673	0.0932167	0.0810859	0.106826	0.102956	0.140948	0.128581	0.111012	0.106036	0.142552	0.145293	0.129907	0.140533	0.0919163	0.087491	0.207222	0.203845	0.218262	0.21077	0.115067	0.121524	0.0836954	0.0852324		0.105749	0.105768	0.109335	0.117575	0.128505	0.12758	0.143843	0.131212	0.121106	0.123034		0.0633185	0.0569604	0.0621692	0.0608833
si_0257	Clustering-based subsystems	Probably organic hydroperoxide resistance related hypothetical protein	CBSS-269482.1.peg.1294	0.314608	0.297632	0.35533	0.373769	0.299253	0.300118	0.195612	0.208718	0.167633	0.172819	0.164359	0.147523	0.256295	0.253667	0.308704	0.33459	0.280173	0.281514	0.346335	0.337332	0.212243	0.208954	0.329932	0.316877	0.325115	0.328225	0.278807	0.278147	0.291334	0.285447		0.356286	0.361724	0.482345	0.500958	0.426438	0.427951	0.455796	0.441966	0.452186	0.476137		0.121271	0.122352	0.102968	0.103725
si_0258	Clustering-based subsystems	Proteasome related clusters	Proteasome_subunit_alpha_archaeal_cluster	0.0200271	0.0343346	0.0491836	0.0388214	0.0222493	0.0229975	0.0107648	0.0142524	0.0235	0.0204762	0.0123578	0.00352589	0.00136182	0.000698807	0.0121657	0.00310957	0.00870103	0.00966635	0.00190853	0	0.00303855	0.00232689	0.00954939	0.00724566	0.00455662	0.00580314	0.000723235	0.000367142	0.00676948	0		0.0332477	0.030785	0.00978387	0.0125027	0.0033741	0.00345879	0.00330927	0.00903355	0.00168953	0.00172413		0.00854723	0.00699377	0.0150409	0.0175318
si_0259	Clustering-based subsystems	Protein export?	CBSS-393121.3.peg.2760	2.40344	2.44973	2.52614	2.52953	3.41193	3.38754	3.79968	3.88392	4.15402	4.22302	4.72837	4.71693	3.03414	2.96182	3.06818	3.07132	2.60741	2.65081	2.57092	2.60071	3.49251	3.5212	2.12951	2.23939	2.022	1.90157	2.72161	2.65113	2.62619	2.56488		1.46075	1.58213	0.762262	0.774517	0.680074	0.651487	0.619274	0.664869	0.549976	0.564688		5.77402	5.78509	5.87392	5.92857
si_0260	Clustering-based subsystems	Putative GGDEF domain protein related to agglutinin secretion	CBSS-323850.3.peg.3284	0.0480651	0.0319803	0.0493562	0.0402659	0.139058	0.0919902	0.0735085	0.0769627	0.170767	0.156438	0.0472342	0.0621966	0.0362244	0.0452827	0.0650863	0.0861351	0.0906357	0.103356	0.0885559	0.0868728	0.071558	0.0721335	0.118412	0.108202	0.135787	0.157149	0.0787603	0.0808446	0.0940343	0.0942703		0.105964	0.0967528	0.131446	0.128128	0.125854	0.124121	0.132371	0.147021	0.162195	0.151379		0.0363353	0.0336867	0.0412999	0.0388888
si_0261	Clustering-based subsystems	Putative Isoquinoline 1-oxidoreductase subunit	CBSS-314267.3.peg.390	0.0711874	0.0680807	0.0935351	0.0747537	0.140171	0.134536	0.0981138	0.0848807	0.1128	0.131048	0.0357003	0.0416055	0.0980511	0.0999295	0.144163	0.142418	0.20839	0.222921	0.396847	0.405059	0.262075	0.255803	0.31322	0.322674	0.371364	0.371633	0.614822	0.626344	0.784768	0.818683		0.777566	0.77974	1.36607	1.36149	1.46373	1.46544	1.50836	1.48421	1.60195	1.60551		0.00893051	0.00920847	0.0105287	0.0131967
si_0262	Clustering-based subsystems	Putative asociate of RNA polymerase sigma-54 factor rpoN	CBSS-316057.3.peg.1308	0.899036	0.829525	0.933798	0.903004	0.707528	0.791115	0.719091	0.740806	0.705783	0.711754	0.457788	0.440172	0.721357	0.737242	0.941318	0.947175	1.40174	1.39835	1.31561	1.30882	0.860671	0.897868	1.58711	1.63897	1.63537	1.67362	1.05035	1.02403	1.3651	1.36974		1.73724	1.71362	2.16884	2.16067	2.2779	2.32648	2.30965	2.21028	2.45178	2.43868		0.17976	0.187045	0.168145	0.188961
si_0263	Clustering-based subsystems	Putrescine/GABA utilization cluster-temporal,to add to SSs	GABA_and_putrescine_metabolism_from_cluters	0.332086	0.294493	0.439028	0.459537	0.409388	0.419705	0.520095	0.523853	0.4888	0.545487	0.313201	0.299418	0.474458	0.465406	0.438876	0.398958	0.513941	0.539233	0.443797	0.43749	0.448187	0.460724	0.670367	0.653559	0.656608	0.670146	0.575623	0.586325	0.494172	0.501101		0.451739	0.481125	0.524171	0.526064	0.539374	0.538583	0.610449	0.530269	0.502264	0.499033		0.297083	0.295914	0.260772	0.255837
si_0264	Clustering-based subsystems	Pyruvate kinase associated cluster	CBSS-288000.5.peg.1793	0.0233043	0.0313917	0.0355503	0.0272653	0.033374	0.0252973	0.0230675	0.025971	0.0501333	0.0344001	0.0171636	0.0251043	0.024649	0.0271137	0.0264603	0.0149259	0.0587319	0.0569571	0.0487312	0.0487113	0.0199025	0.0224932	0.047747	0.0830836	0.0640205	0.0596562	0.014754	0.0131437	0.0147698	0.0134313		0.0283141	0.0288059	0.0283732	0.0306066	0.0254022	0.0248539	0.0262535	0.0365859	0.0266946	0.0297241		0.0266765	0.024789	0.0270737	0.0249271
si_0265	Clustering-based subsystems	Recombination related cluster	CBSS-198094.1.peg.4426	0.0908504	0.0873081	0.124771	0.128381	0.212481	0.195479	0.317716	0.271428	0.274167	0.399696	0.294939	0.263736	0.136318	0.134311	0.319349	0.309091	0.161404	0.143211	0.236912	0.236393	0.198418	0.194062	0.0969263	0.0724567	0.0858922	0.0828688	0.149276	0.151042	0.137728	0.119752		0.0497643	0.0402404	0.0198123	0.0224549	0.0154727	0.0131434	0.0222824	0.0228097	0.00912347	0.0165517		0.41433	0.411661	0.465454	0.468196
si_0266	Clustering-based subsystems	Related to Menaquinone-cytochrome C reductase	CBSS-393130.3.peg.129	0.0200271	0.0117719	0.0276119	0.030696	0.0611856	0.0632432	0.0799674	0.0791797	0.0195833	0.0122857	0.0178501	0.0148087	0.0177037	0.0202654	0.0973253	0.0839584	0.0493058	0.0453575	0.0935181	0.0898684	0.0391974	0.0330418	0.0143241	0.00966089	0.00524011	0.00464251	0.0802791	0.0903169	0.0147698	0.00502105		0	0.00219893	0.00587033	0.00750162	0	0.000494112	0	0.00564597	0	0.000689653		0.00402448	0.00454595	0.00564035	0.00478141
si_0267	Clustering-based subsystems	Ribosomal Protein L28P relates to a set of uncharacterized proteins	A_Gram-positive_cluster_that_relates_ribosomal_protein_L28P_to_a_set_of_uncharacterized_proteins	0.921066	0.920364	0.912917	0.900837	1.04683	1.11768	1.32807	1.34004	1.5275	1.50459	1.59567	1.5875	0.920727	0.9139	1.16577	1.18008	0.964944	0.989983	1.06852	1.03857	1.24125	1.25636	0.671322	0.705728	0.642255	0.655058	1.14944	1.17963	0.791045	0.77274		0.477479	0.525544	0.222926	0.215747	0.170151	0.161278	0.202086	0.190156	0.140704	0.145379		2.19257	2.19515	2.16	2.132
si_0268	Clustering-based subsystems	Ribosome-related cluster	A_Gammaproteobacteria_Cluster_Relating_to_Translation	0.223212	0.242697	0.3077	0.301362	0.354877	0.436953	0.437052	0.440239	0.414383	0.393144	0.301942	0.277417	0.38022	0.406846	0.28711	0.265246	0.348476	0.3236	0.32445	0.305683	0.395164	0.378197	0.375769	0.357936	0.386629	0.389042	0.434375	0.433227	0.311888	0.310552		0.205921	0.250678	0.238237	0.23065	0.227222	0.240139	0.231869	0.227194	0.239846	0.222206		0.359558	0.360646	0.349764	0.353123
si_0269	Clustering-based subsystems	Sarcosine oxidase	CBSS-188.1.peg.6170	0.0480651	0.0592518	0.0383114	0.0480302	0.0867724	0.0781916	0.117183	0.104834	0.0454333	0.0417715	0.0341899	0.0348358	0.0463019	0.048637	0.110403	0.115054	0.185332	0.189163	0.105987	0.110707	0.0385896	0.0442109	0.163295	0.177277	0.181353	0.176183	0.0324733	0.0347316	0.0759413	0.0839771		0.104677	0.0879571	0.0610025	0.0701151	0.0807374	0.0788109	0.09288	0.0975623	0.0710279	0.0813101		0.0121884	0.0113455	0.0186132	0.0170856
si_0270	Clustering-based subsystems	Shiga toxin cluster	CBSS-194948.1.peg.143	0.030951	0.0264867	0.130121	0.124228	0.223606	0.367961	0.116875	0.107684	0.0744167	0.0532382	0.0398195	0.0342716	0.0953275	0.107197	0.047142	0.0513079	0.0229127	0.0176969	0.0379162	0.0358171	0.100272	0.0985049	0.0859445	0.0512027	0.033719	0.0197307	0.218996	0.197155	0.0579714	0.0514658		0.0143716	0.0138532	0.00826737	0.00635137	0.00732662	0.00805403	0.00463297	0.00316174	0.00310874	0.00324137		0.0356454	0.0352797	0.00376023	0.0089253
si_0271	Clustering-based subsystems	Sulfatases and sulfatase modifying factor 1 (and a hypothetical)	Sulfatases_and_sulfatase_modifying_factor_1	0.187891	0.19659	0.153418	0.139576	0.135721	0.148334	0.297109	0.261927	0.20445	0.224419	0.395724	0.459494	0.250575	0.258	0.177923	0.210207	0.335715	0.321815	0.20943	0.195366	0.252656	0.221985	0.244942	0.323157	0.258588	0.229804	0.187607	0.172336	0.246655	0.272392		0.17203	0.176794	0.165543	0.170737	0.20423	0.194186	0.152447	0.171863	0.162601	0.151724		0.224988	0.224306	0.192023	0.170218
si_0272	Clustering-based subsystems	Three hypotheticals linked to lipoprotein biosynthesis	CBSS-188.1.peg.9880	0.0555298	0.0521886	0.0405549	0.0451411	0.066748	0.0896904	0.100882	0.0902649	0.1081	0.102381	0.042703	0.0479521	0.0902887	0.113347	0.139297	0.161698	0.225792	0.205521	0.158154	0.1546	0.082041	0.0766322	0.253059	0.25553	0.281371	0.283657	0.0569909	0.0578615	0.089111	0.0895003		0.0965255	0.100931	0.0725474	0.0803174	0.0961619	0.0746604	0.109868	0.098014	0.0758938	0.077448		0.0150247	0.0126276	0.0172344	0.0174043
si_0273	Clustering-based subsystems	TldD cluster	CBSS-354.1.peg.2917	0.458075	0.45047	0.650604	0.641907	1.06018	0.922201	0.883024	0.898532	0.835817	0.703563	0.679129	0.6647	0.81968	0.800973	0.668808	0.682862	0.795274	0.768995	0.921439	0.93906	0.914301	0.942389	1.02131	1.05255	1.05395	1.02623	1.32757	1.32553	1.25802	1.23731		1.27628	1.26702	1.78746	1.79284	1.98359	1.98213	1.98843	1.96367	1.91775	1.93827		0.678527	0.689353	0.584904	0.577084
si_0274	Clustering-based subsystems	Translation	CBSS-243265.1.peg.198	0.314244	0.317448	0.392779	0.377019	0.281454	0.395558	0.327866	0.308168	0.33135	0.362839	0.304551	0.308304	0.357342	0.362961	0.345505	0.334901	0.326724	0.333563	0.32585	0.32027	0.322391	0.316146	0.337094	0.31736	0.330127	0.328225	0.272877	0.274916	0.306473	0.306159		0.338483	0.337535	0.299289	0.308817	0.307525	0.295035	0.313498	0.304656	0.316483	0.30724		0.256953	0.261645	0.287094	0.279744
si_0275	Clustering-based subsystems	Translation	CBSS-326442.4.peg.1852	0.482836	0.453021	0.535325	0.515873	0.805426	0.689926	0.782142	0.793698	0.654083	0.561049	0.537839	0.558218	0.70624	0.666522	0.57939	0.615695	0.622849	0.627123	0.630961	0.632465	0.687473	0.67759	0.645062	0.622644	0.673012	0.719357	0.869111	0.866308	0.538605	0.56035		0.463537	0.474309	0.504114	0.488506	0.526167	0.548415	0.576033	0.524397	0.522673	0.526067		0.668447	0.661922	0.585218	0.587986
si_0276	Clustering-based subsystems	Tricarboxylate transporter	CBSS-49338.1.peg.459	0.431858	0.463223	0.48873	0.460259	1.15696	1.04984	1.75375	1.63174	1.70923	1.63892	0.986701	0.959464	0.99767	0.999015	0.984507	0.969875	1.14955	1.15833	1.10135	1.08923	1.37981	1.41925	1.68833	1.76215	1.66294	1.62024	1.17706	1.13953	1.77619	1.82716		1.44874	1.3851	1.86035	1.86575	2.00788	2.07409	2.06542	2.05242	2.12165	2.09751		1.05767	1.08252	1.90857	1.90083
si_0277	Clustering-based subsystems	Two related proteases	CBSS-257314.1.peg.676	0.667086	0.632542	0.617643	0.611211	1.11247	1.13148	1.69346	1.66056	1.98575	1.92558	1.55475	1.57311	0.972068	0.932349	1.24789	1.2289	1.15767	1.16071	1.05898	1.06071	1.31038	1.31004	0.749627	0.755964	0.478673	0.508587	1.66243	1.66939	0.813569	0.83475		0.332262	0.351389	0.13443	0.134829	0.107537	0.111225	0.11428	0.103434	0.0967088	0.106345		2.49686	2.4472	2.66494	2.62971
si_0278	Clustering-based subsystems	Type III secretion system, extended	Type_III_secretion_systems,_extended	0.0438776	0.0602328	0.0345148	0.0325016	0.119034	0.0804914	0.0888868	0.0832971	0.106533	0.1548	0.0340526	0.0393489	0.060601	0.0712783	0.0340639	0.0509969	0.0742488	0.0746539	0.0400792	0.0388127	0.0572768	0.0578619	0.109818	0.111583	0.126902	0.106546	0.0505541	0.0453053	0.0382783	0.0404195		0.0508368	0.0448581	0.0227475	0.0249554	0.0259324	0.022828	0.0337545	0.0259714	0.0225046	0.0224137		0.0186276	0.0183004	0.0308966	0.0309835
si_0279	Clustering-based subsystems	Unclassified clustering-based subsystems	Bacterial_Cell_Division	9.33428	9.39788	9.16317	8.97659	8.88861	8.89545	8.53775	8.57707	9.26919	9.65168	8.85793	8.8834	8.78933	8.80078	8.75533	8.88871	8.58545	8.60766	8.22934	8.3239	8.43518	8.457	8.13274	8.27841	7.98912	7.80963	6.90516	7.01975	6.8773	6.90834		7.31277	7.40797	5.66511	5.72269	5.41191	5.38835	5.50595	5.56105	5.27756	5.27819		9.70517	9.67557	9.88797	9.93309
si_0280	Clustering-based subsystems	Unclassified clustering-based subsystems	Bacterial_RNA-metabolizing_Zn-dependent_hydrolases	4.6219	4.55944	4.22479	4.31622	3.61107	3.52322	3.79568	3.77846	4.27543	4.34915	4.1021	4.00978	3.62966	3.72325	4.07793	4.09561	4.29613	4.26331	3.6612	3.66324	3.7435	3.77173	3.53471	3.54216	3.07367	3.07961	3.07563	3.07422	2.98866	2.94799		3.07144	3.14139	2.05466	2.0658	1.85494	1.88109	1.8448	1.7988	1.72089	1.72275		4.28665	4.29934	4.55327	4.57677
si_0281	Clustering-based subsystems	Unclassified clustering-based subsystems	CBSS-138119.3.peg.2719	0.93108	0.970787	0.90377	0.906254	0.886635	0.875056	0.874105	0.895681	0.792733	0.896859	0.916262	0.899806	0.88069	0.885529	0.890223	0.900531	0.877644	0.870566	0.843062	0.822231	0.829677	0.791142	0.850373	0.775286	0.781915	0.769728	0.624369	0.641911	0.676702	0.684495		0.683186	0.664296	0.470262	0.481854	0.429379	0.431953	0.465062	0.447612	0.418531	0.427792		0.907769	0.916689	0.96262	0.948823
si_0282	Clustering-based subsystems	Unclassified clustering-based subsystems	CBSS-159087.4.peg.2189	0.00491575	0.00588594	0.00431435	0.00650033	0.0389363	0.0402457	0.0261432	0.0316719	0.0744167	0.0909145	0.0473715	0.0432979	0.0330922	0.0251571	0.0036497	0.014304	0.0110213	0.00966635	0.00458048	0.00833562	0.0139774	0.0255958	0.0362877	0.0135252	0.0291623	0.0318012	0.0140308	0.0129234	0.0294165	0.0207119		0.00622053	0.00263871	0.00498978	0.00580125	0.0065072	0.00731286	0.00352988	0.00654932	0.0177739	0.0148275		0.0362586	0.0400588	0.0401092	0.0449453
si_0283	Clustering-based subsystems	Unclassified clustering-based subsystems	CBSS-160492.1.peg.550	0.323711	0.328631	0.351188	0.373949	0.620756	0.496747	0.466579	0.40635	0.466867	0.517639	0.37197	0.363025	0.461113	0.446817	0.381698	0.359777	0.38415	0.359439	0.366311	0.372628	0.518985	0.524015	0.422561	0.412037	0.53563	0.536906	0.623212	0.624802	0.493434	0.503988		0.468685	0.47233	0.589478	0.571123	0.624353	0.657466	0.550441	0.552401	0.625262	0.630067		0.351931	0.36049	0.369944	0.36938
si_0284	Clustering-based subsystems	Unclassified clustering-based subsystems	CBSS-176279.3.peg.1262	0.0304048	0.0355118	0.0522899	0.0424327	0.0511734	0.0666929	0.0907322	0.100717	0.07285	0.0548763	0.0778541	0.0579656	0.0565156	0.0466803	0.0921549	0.105103	0.0448103	0.0437216	0.148611	0.14418	0.0595557	0.0566209	0.0224411	0.0415418	0.0371364	0.0403898	0.136908	0.14157	0.0256009	0.0336411		0.0197341	0.016492	0.0164858	0.0172537	0.0120986	0.00642346	0.0158845	0.0176154	0.0131783	0.0146896		0.163394	0.166491	0.0896816	0.080774
si_0285	Clustering-based subsystems	Unclassified clustering-based subsystems	CBSS-176279.3.peg.868	0.80946	0.821677	0.785039	0.810013	0.782064	0.679577	0.819973	0.841839	0.831117	0.838706	0.787191	0.791491	0.747231	0.757507	0.808408	0.801336	0.783818	0.784461	0.605132	0.632074	0.783947	0.77718	0.670367	0.644864	0.602385	0.605847	0.548212	0.540286	0.728027	0.758807		0.599745	0.617019	0.36078	0.348075	0.299427	0.299432	0.283052	0.303527	0.27019	0.264482		1.07335	1.07809	1.17482	1.18821
si_0286	Clustering-based subsystems	Unclassified clustering-based subsystems	CBSS-176280.1.peg.1561	0.149475	0.155977	0.302522	0.286917	0.471686	0.409356	0.345705	0.318303	0.2585	0.222781	0.253609	0.264018	0.152115	0.135289	0.621666	0.641193	0.268572	0.27497	0.606913	0.591959	0.259341	0.256113	0.165204	0.154574	0.101385	0.10051	0.267308	0.249216	0.168129	0.161552		0.118405	0.10313	0.0623722	0.0566622	0.0400554	0.0374537	0.055375	0.043361	0.0398054	0.0487585		0.323645	0.315575	0.357222	0.335974
si_0287	Clustering-based subsystems	Unclassified clustering-based subsystems	CBSS-196620.1.peg.2477	0.290758	0.289588	0.473543	0.48608	0.434974	0.37026	0.234981	0.250208	0.2444	0.211315	0.186465	0.189834	0.215712	0.234939	0.429448	0.487892	0.20839	0.211767	0.619764	0.629339	0.24901	0.210816	0.162817	0.157472	0.171557	0.193361	0.139874	0.147811	0.147698	0.146113		0.20013	0.217034	0.103416	0.105673	0.0835331	0.0918555	0.079643	0.0977881	0.0902886	0.0841377		0.221193	0.218788	0.23138	0.225173
si_0288	Clustering-based subsystems	Unclassified clustering-based subsystems	CBSS-214092.1.peg.3450	0.0837498	0.0824031	0.175163	0.170634	0.289241	0.241474	0.221448	0.229621	0.0861667	0.118762	0.0748333	0.0768643	0.215168	0.229209	0.127739	0.133712	0.119349	0.126406	0.0818124	0.0911708	0.135216	0.133408	0.176664	0.173896	0.173151	0.169452	0.245177	0.244516	0.0738489	0.0627632		0.0300302	0.030785	0.00440274	0.00450097	0.0219317	0.0138351	0.0110309	0.0112919	0.00473069	0.00551723		0.0774233	0.0740174	0.0228748	0.0216757
si_0289	Clustering-based subsystems	Unclassified clustering-based subsystems	CBSS-224911.1.peg.435	0.0846602	0.107713	0.09319	0.0985883	0.23473	0.172482	0.181772	0.209034	0.24205	0.208858	0.122617	0.119034	0.173087	0.164359	0.246963	0.21456	0.352682	0.34546	0.243274	0.277159	0.130962	0.163037	0.392958	0.457926	0.436068	0.419683	0.12201	0.122038	0.171083	0.177996		0.207208	0.209778	0.185991	0.169537	0.173718	0.201153	0.172744	0.171186	0.192674	0.21931		0.0988489	0.102109	0.121268	0.120173
si_0290	Clustering-based subsystems	Unclassified clustering-based subsystems	CBSS-228410.1.peg.134	0.282565	0.279778	0.261795	0.270125	0.31594	0.231125	0.247591	0.234372	0.235783	0.242439	0.186053	0.187577	0.300554	0.290285	0.267645	0.250009	0.340065	0.356465	0.343917	0.321442	0.257214	0.282484	0.328977	0.344894	0.403033	0.409701	0.332905	0.328372	0.352505	0.349089		0.412057	0.38965	0.484546	0.478503	0.503561	0.524451	0.536983	0.52372	0.54484	0.550964		0.114334	0.111784	0.091311	0.0937157
si_0291	Clustering-based subsystems	Unclassified clustering-based subsystems	CBSS-235.1.peg.567	0.0531629	0.0427711	0.0512545	0.0393631	0.097897	0.117287	0.0605907	0.0538422	0.0846	0.0884573	0.0439388	0.0524652	0.0527025	0.0389934	0.0529206	0.0699653	0.0964364	0.0933918	0.0849933	0.0721552	0.0498323	0.0591029	0.0806924	0.126558	0.102296	0.108403	0.0305205	0.033263	0.0489864	0.0446874		0.0407552	0.0358425	0.0348306	0.0351076	0.0349943	0.0326114	0.0399318	0.0519429	0.0357505	0.0304827		0.0413946	0.0415352	0.0400465	0.0411839
si_0292	Clustering-based subsystems	Unclassified clustering-based subsystems	CBSS-243277.1.peg.4359	0.01675	0.0172654	0.0333068	0.04478	0.0400488	0.0252973	0.0615134	0.0487747	0.0626667	0.0368572	0.0278737	0.0231298	0.0566517	0.0570227	0.0203775	0.0245656	0.0520612	0.0609723	0.028628	0.0394639	0.0393493	0.0352136	0.0797374	0.0782532	0.0407817	0.051764	0.0488184	0.047655	0.0188315	0.0175737		0.0253111	0.0202301	0.00181002	0.00575124	0.00400072	0.00251997	0.00728038	0.00519429	0.00587957	0.00468964		0.0162129	0.0145315	0.00388557	0.00350637
si_0293	Clustering-based subsystems	Unclassified clustering-based subsystems	CBSS-251221.1.peg.1863	0.155119	0.162256	0.225554	0.21415	0.232505	0.171332	0.219295	0.243557	0.19035	0.210496	0.200196	0.20972	0.190655	0.190774	0.180356	0.199323	0.261176	0.262032	0.210956	0.211386	0.200089	0.196079	0.295554	0.273886	0.29413	0.275765	0.177916	0.184085	0.173176	0.162306		0.198628	0.208019	0.153851	0.142381	0.159402	0.164984	0.153329	0.133696	0.173211	0.178965		0.147066	0.140109	0.182747	0.182204
si_0294	Clustering-based subsystems	Unclassified clustering-based subsystems	CBSS-257314.1.peg.752	0.339005	0.357276	0.392261	0.401937	0.550671	0.616334	0.613596	0.670494	0.509167	0.484877	0.674873	0.704331	0.459751	0.45674	0.441918	0.433474	0.532793	0.529121	0.440744	0.41639	0.544205	0.538442	0.468398	0.418316	0.419209	0.405291	0.693076	0.667611	1.07315	1.10463		0.230589	0.235945	0.113102	0.102172	0.0830993	0.0820721	0.0902326	0.0837861	0.0787997	0.0746894		0.635561	0.645797	0.549558	0.527932
si_0295	Clustering-based subsystems	Unclassified clustering-based subsystems	CBSS-261594.1.peg.2640	0.0101956	0.0151072	0.00604009	0.0131812	0.135721	0.132236	0.0661269	0.06081	0.1034	0.106476	0.0406434	0.0338485	0.0201549	0.0178895	0.0352804	0.0301628	0.0413299	0.0318246	0.0285007	0.0182342	0.0341837	0.0279227	0.0143241	0.00966089	0.0182265	0.0176415	0.00361617	0.00587427	0.0297857	0.0178247		0.00429002	0.0127538	0.0116428	0.00895193	0.00419353	0.00736228	0.0130164	0.00677516	0.000810975	0		0.00900717	0.011462	0.0258203	0.0178506
si_0296	Clustering-based subsystems	Unclassified clustering-based subsystems	CBSS-266117.6.peg.2476	0.131269	0.151269	0.169468	0.16323	0.179107	0.18398	0.12641	0.126688	0.188	0.194115	0.0591801	0.0705177	0.0870204	0.0803628	0.119528	0.13651	0.12776	0.111089	0.0941543	0.0901289	0.121542	0.108898	0.130827	0.141049	0.0893097	0.0954036	0.0424539	0.0436899	0.0828338	0.0867387		0.12484	0.0938942	0.0777329	0.0813176	0.0737	0.0772792	0.0805254	0.0966589	0.0726498	0.0757239		0.036412	0.0309669	0.0774608	0.0773314
si_0297	Clustering-based subsystems	Unclassified clustering-based subsystems	CBSS-269801.1.peg.1715	0.945281	1.03592	0.955025	0.882961	0.717541	0.785366	0.770147	0.722436	0.9118	0.935354	0.825638	0.816031	0.721084	0.687487	0.723857	0.722975	0.652287	0.636789	0.703485	0.686907	0.797317	0.805568	0.640764	0.700414	0.616738	0.586349	0.570777	0.568629	0.55399	0.547044		0.745391	0.757091	0.500054	0.488456	0.39771	0.41041	0.431969	0.420963	0.358924	0.360758		0.936439	0.933668	0.944633	0.963104
si_0298	Clustering-based subsystems	Unclassified clustering-based subsystems	CBSS-269801.1.peg.1725	0.111242	0.138123	0.142546	0.155105	0.238068	0.259872	0.206377	0.215369	0.168417	0.199848	0.231503	0.234824	0.108537	0.137386	0.290759	0.280794	0.153573	0.165071	0.258542	0.281067	0.177907	0.192511	0.136079	0.101922	0.079513	0.0789227	0.151301	0.142451	0.127882	0.139083		0.0645648	0.0703657	0.0246064	0.0269058	0.0236187	0.0235692	0.0251504	0.0250681	0.0271001	0.0271034		0.285623	0.291563	0.30038	0.296065
si_0299	Clustering-based subsystems	Unclassified clustering-based subsystems	CBSS-281090.3.peg.464	1.42338	1.37437	1.54868	1.5339	1.2849	1.23037	1.29086	1.30583	1.2126	1.33095	1.40577	1.42121	1.26622	1.23647	1.26736	1.25751	1.28862	1.31879	1.35226	1.32667	1.37403	1.35394	1.23426	1.23853	1.21434	1.28365	1.21836	1.21406	1.38294	1.3651		1.48928	1.42447	1.38858	1.38855	1.40565	1.38436	1.34731	1.33742	1.36305	1.35979		1.3955	1.37808	1.47407	1.47
si_0300	Clustering-based subsystems	Unclassified clustering-based subsystems	CBSS-288681.3.peg.1039	0.00509782	0.00588594	0.00569494	0.00325016	0.0723103	0.0517445	0.0187616	0.0145691	0.03525	0.0286667	0.015104	0.0176294	0.00449401	0.00559046	0.0182485	0.0087068	0.016822	0.0169533	0.0057256	0.0114615	0.00957145	0.00667041	0.0124142	0.00724566	0.0059236	0.0141597	0.00419476	0.0064617	0.00430785	0.00288711		0.00321752	0.00219893	0.000978387	0.000500108	0.000626619	0.000247056	0.00220618	0.00338758	0	0.000206896		0.00985039	0.0099467	0.0107793	0.0113479
si_0301	Clustering-based subsystems	Unclassified clustering-based subsystems	CBSS-290633.1.peg.1906	0.24688	0.25545	0.221758	0.228775	0.354877	0.342663	0.315563	0.319253	0.35485	0.338267	0.206512	0.205066	0.27822	0.287489	0.297451	0.287324	0.420985	0.430227	0.419241	0.415218	0.338343	0.35136	0.528559	0.527967	0.562286	0.570796	0.513063	0.501369	0.515096	0.504993		0.556201	0.567543	0.667456	0.666494	0.745484	0.743936	0.765764	0.737363	0.739339	0.742343		0.20659	0.210357	0.206813	0.200118
si_0302	Clustering-based subsystems	Unclassified clustering-based subsystems	CBSS-291331.3.peg.3674	0.456801	0.482451	0.247816	0.224983	0.442762	0.509395	0.342014	0.347757	0.482533	0.393144	0.395724	0.422683	0.757989	0.695593	0.73359	0.726706	0.692022	0.675901	1.19105	1.17584	0.658303	0.658199	0.765861	0.819726	1.12822	1.16666	1.21424	1.15371	1.50159	1.49452		1.5399	1.5487	2.6369	2.63912	2.76069	2.7695	2.70367	2.59489	2.70494	2.7442		0.409807	0.39406	0.355906	0.386083
si_0303	Clustering-based subsystems	Unclassified clustering-based subsystems	CBSS-296591.1.peg.2330	0.587523	0.60684	0.749489	0.689034	0.843249	0.832511	1.01774	0.956491	0.932167	0.985316	1.27464	1.28385	1.04438	1.05897	0.7637	0.807244	1.01701	0.982101	0.871436	0.844372	0.995278	1.01949	0.922949	0.971885	1.17356	1.15366	0.725477	0.743976	1.04878	1.04262		0.679968	0.627354	0.709967	0.711604	0.749822	0.745072	0.732009	0.641608	0.660472	0.659722		0.829618	0.822157	0.9875	0.97324
si_0304	Clustering-based subsystems	Unclassified clustering-based subsystems	CBSS-312309.3.peg.1965	2.68855	2.65515	2.53943	2.63263	2.08476	1.97089	2.32767	2.19993	2.5756	2.38671	2.46909	2.47052	2.37188	2.38978	2.51282	2.52932	2.43991	2.4212	2.21797	2.19253	2.42735	2.42974	2.30618	2.20655	2.0842	2.01485	1.67899	1.6923	1.93152	1.86808		1.98671	2.03423	1.5006	1.51028	1.33484	1.32882	1.34268	1.36655	1.40136	1.40489		2.93109	2.95409	3.21249	3.21324
si_0305	Clustering-based subsystems	Unclassified clustering-based subsystems	CBSS-314269.3.peg.1840	0.0837498	0.0749476	0.0483207	0.0494747	0.190232	0.142585	0.116568	0.108001	0.125333	0.156438	0.0550608	0.0602222	0.0875651	0.0915438	0.142338	0.152058	0.247109	0.2311	0.265668	0.258404	0.161651	0.162727	0.249239	0.232827	0.292307	0.284354	0.319887	0.31978	0.385737	0.385115		0.442516	0.441105	0.683257	0.676646	0.728228	0.730891	0.73223	0.744816	0.721835	0.72655		0.0329241	0.0317828	0.0390438	0.0393988
si_0306	Clustering-based subsystems	Unclassified clustering-based subsystems	CBSS-316057.3.peg.3521	0.990069	0.954699	1.16488	1.11589	0.628543	0.604835	0.557926	0.560593	0.49115	0.506991	0.372107	0.356961	0.768748	0.775676	0.816925	0.730438	0.845595	0.832644	0.734912	0.727152	0.577629	0.538132	0.840347	0.941936	0.780548	0.748837	0.461713	0.461864	0.516327	0.524826		0.972977	0.961591	0.724349	0.730708	0.687112	0.683012	0.687003	0.645899	0.639724	0.643929		0.153045	0.153086	0.109799	0.117623
si_0307	Clustering-based subsystems	Unclassified clustering-based subsystems	CBSS-316057.3.peg.563	1.23932	1.1817	1.2396	1.29284	1.17031	1.10963	0.590836	0.617602	0.9682	0.911602	0.424559	0.422683	0.874698	0.846535	1.02648	1.0047	1.11054	1.06835	1.04308	1.07152	0.650099	0.620503	1.20036	1.2337	1.19543	1.17873	0.532663	0.516054	0.679533	0.62123		1.23681	1.30946	1.02711	1.03307	1.03291	1.02439	1.16155	1.22721	0.96925	0.931239		0.129818	0.127442	0.174036	0.165628
si_0308	Clustering-based subsystems	Unclassified clustering-based subsystems	CBSS-316273.3.peg.227	0.233043	0.233672	0.35533	0.359143	0.443874	0.542742	0.43613	0.419019	0.309417	0.259639	0.20308	0.231016	0.519262	0.554993	0.27829	0.297586	0.356887	0.341445	0.326995	0.33082	0.489663	0.490353	0.527604	0.543425	0.533808	0.492106	0.682951	0.694852	0.484449	0.465577		0.383528	0.429451	0.497461	0.522013	0.561933	0.554345	0.504332	0.50904	0.468	0.492205		0.18206	0.180051	0.0799676	0.0858104
si_0309	Clustering-based subsystems	Unclassified clustering-based subsystems	CBSS-316273.3.peg.2378	0.314972	0.348251	1.58475	1.65217	0.26143	0.335764	0.434592	0.508334	0.101833	0.106476	0.123166	0.121714	0.0966893	0.0722567	0.0799893	0.0715201	0.529313	0.5547	0.117947	0.100288	0.406103	0.426596	0.692331	0.735677	0.141255	0.1409	0.0631384	0.0677744	0.0747105	0.073684		0.263836	0.234626	0.168625	0.154883	0.0361511	0.0459525	0.0441235	0.0609764	0.0486585	0.049655		0.0103487	0.0134047	0.0119074	0.00752275
si_0310	Clustering-based subsystems	Unclassified clustering-based subsystems	CBSS-316273.3.peg.2709	0.0236684	0.0274677	0.0155317	0.0216678	0.0222493	0.0344963	0.0445972	0.0538422	0.047	0.0655239	0.0357003	0.0366692	0.091242	0.0957366	0.0973253	0.105725	0.210275	0.205968	0.412879	0.417432	0.290182	0.282329	0.291256	0.318809	0.300737	0.31453	0.564485	0.581553	0.844954	0.8109		0.730376	0.749834	1.478	1.46557	1.5022	1.47221	1.4285	1.4352	1.65405	1.66		0.00114985	0.000388543	0.000626706	0
si_0311	Clustering-based subsystems	Unclassified clustering-based subsystems	CBSS-316273.3.peg.448	0.0551657	0.0502267	0.0560866	0.034849	0.111247	0.0666929	0.0999592	0.0722119	0.0548333	0.12941	0.0411926	0.0521831	0.109082	0.0897269	0.104625	0.125938	0.206504	0.184255	0.188436	0.19211	0.156334	0.145198	0.270248	0.308182	0.372731	0.360491	0.204386	0.208243	0.284318	0.274024		0.327543	0.305431	0.426675	0.421791	0.466638	0.482303	0.498155	0.462066	0.523079	0.511516		0.010272	0.0123945	0.0243788	0.0265209
si_0312	Clustering-based subsystems	Unclassified clustering-based subsystems	CBSS-316273.3.peg.922	0.00455162	0.0143224	0.00586752	0.0061392	0.0144621	0.00574939	0.0150708	0.00886813	0.0274167	0.0032762	0.0113966	0.0150908	0.0412632	0.0496153	0.027981	0.0348272	0.0727986	0.0605262	0.0839754	0.0952084	0.052567	0.0527428	0.114593	0.124142	0.107992	0.112117	0.13727	0.136136	0.137113	0.139083		0.172459	0.170197	0.235938	0.245853	0.297162	0.294096	0.267609	0.256101	0.292762	0.294827		0.00168645	0.00170959	0.000188012	0.000828778
si_0313	Clustering-based subsystems	Unclassified clustering-based subsystems	CBSS-316279.3.peg.746	0.0100136	0.00784792	0.0189831	0.0120978	0.0222493	0.0459951	0.029834	0.0221703	0.0532667	0.0860002	0.0178501	0.0190398	0.00408546	0.00908449	0.010645	0.00466435	0.0137766	0.00669209	0.0057256	0.00455854	0.018991	0.0108588	0.0310355	0.0241522	0.00797408	0.00812439	0.00108485	0.00110143	0.0129236	0.0138079		0.00750754	0.00769625	0.00342436	0.00450097	0.00385612	0	0	0.00225839	0	0		0.0180143	0.0145704	0.0175478	0.0184881
si_0314	Clustering-based subsystems	Unclassified clustering-based subsystems	CBSS-316407.3.peg.2816	0.0427852	0.0568974	0.100956	0.0938936	0.150183	0.18973	0.136252	0.153609	0.12925	0.114667	0.0796391	0.0641711	0.102817	0.106219	0.062349	0.0621914	0.0388646	0.038368	0.0470771	0.0475391	0.0923721	0.113707	0.0405849	0.0603805	0.116194	0.114206	0.121503	0.120643	0.0658486	0.0568634		0.0467612	0.0424393	0.0134528	0.0107523	0.0176899	0.0143787	0.0125752	0.0169379	0.0158816	0.0188275		0.080183	0.0791462	0.0717578	0.073825
si_0315	Clustering-based subsystems	Unclassified clustering-based subsystems	CBSS-320372.3.peg.6046	0.361217	0.338638	0.415904	0.410965	0.344864	0.296668	0.453969	0.403817	0.353283	0.336629	0.306885	0.305201	0.3888	0.373722	0.371053	0.396781	0.563972	0.50964	0.430819	0.41639	0.371008	0.359737	0.569621	0.567577	0.545883	0.546423	0.460845	0.455623	0.453063	0.441853		0.486703	0.513669	0.550294	0.539166	0.523661	0.527663	0.556618	0.532979	0.584375	0.584895		0.281867	0.269338	0.274873	0.268779
si_0316	Clustering-based subsystems	Unclassified clustering-based subsystems	CBSS-323097.3.peg.2594	0.30423	0.303911	0.258516	0.265249	0.634106	0.770418	0.929467	0.98753	0.941567	1.00088	1.06607	1.04691	0.612956	0.617606	0.474461	0.498775	0.513796	0.550833	0.568234	0.553016	0.76845	0.802466	0.565324	0.581585	0.627218	0.629292	0.728442	0.714825	0.744643	0.730689		0.45796	0.47145	0.466984	0.465701	0.600542	0.588933	0.555074	0.5856	0.510644	0.518205		0.986381	0.99704	1.12525	1.17757
si_0317	Clustering-based subsystems	Unclassified clustering-based subsystems	CBSS-342610.3.peg.1794	0.209921	0.184818	0.276464	0.27518	0.258092	0.28057	0.334018	0.350291	0.269467	0.261277	0.219008	0.231298	0.27999	0.280921	0.260649	0.267423	0.290614	0.290139	0.33183	0.332904	0.345332	0.347327	0.370994	0.40141	0.309622	0.351438	0.426564	0.434622	0.397799	0.402312		0.374519	0.381514	0.524024	0.520462	0.534843	0.528107	0.638909	0.607054	0.578969	0.566757		0.312376	0.311806	0.278571	0.295937
si_0318	Clustering-based subsystems	Unclassified clustering-based subsystems	CBSS-345072.3.peg.1318	0.290029	0.285664	0.0586752	0.0527249	0.428299	0.503646	0.339554	0.347441	0.24675	0.271105	0.724304	0.718294	0.515722	0.485811	0.263995	0.251564	0.346301	0.32583	0.365929	0.384871	0.419169	0.414962	0.305581	0.269539	0.526061	0.550602	0.329217	0.332263	0.515096	0.524575		0.274347	0.294436	0.359509	0.359478	0.38672	0.396525	0.395347	0.423899	0.392715	0.364206		0.135682	0.140691	0.177922	0.167732
si_0319	Clustering-based subsystems	Unclassified clustering-based subsystems	CBSS-350688.3.peg.1509	3.72669	3.73267	3.5193	3.49501	3.03815	3.29325	3.60345	3.64639	4.15637	4.25824	4.32413	4.35137	3.13886	3.17063	3.40578	3.41773	2.95023	2.94437	2.59344	2.59628	3.51044	3.48987	2.84381	2.73934	2.02063	2.08425	1.83	1.80861	2.6353	2.63605		2.25955	2.24379	0.975697	0.967909	0.733433	0.734498	0.72517	0.726975	0.641143	0.62924		4.85475	4.8524	6.064	6.0328
si_0320	Clustering-based subsystems	Unclassified clustering-based subsystems	CBSS-370552.3.peg.1240	0.0600814	0.0578784	0.053498	0.0650033	0.0444986	0.0344963	0.213759	0.159943	0.0744167	0.147429	0.0604159	0.0641711	0.110988	0.103423	0.153592	0.127492	0.0775842	0.0944328	0.117693	0.0898684	0.118504	0.0884217	0.047747	0.0579653	0.0804243	0.0696376	0.261811	0.267646	0.0283087	0.0326369		0.0257401	0.0241882	0.00562573	0.00400086	0.00433813	0.00494112	0.00220618	0.00225839	0	0.000344827		0.120159	0.120837	0.0748913	0.0744625
si_0321	Clustering-based subsystems	Unclassified clustering-based subsystems	CBSS-393121.3.peg.1913	1.18288	1.13814	1.02216	0.990216	1.05573	1.17057	1.2152	1.2428	1.43193	1.24168	1.57219	1.57466	1.01878	1.03983	1.26523	1.19501	1.12968	1.15996	1.03392	1.02085	1.19749	1.21836	1.08768	1.01971	0.959623	0.936162	0.930514	0.90126	0.923727	0.964545		0.760621	0.683647	0.533857	0.526114	0.500476	0.506515	0.494184	0.453032	0.47834	0.458895		1.84877	1.84523	1.95582	2.00348
si_0322	Clustering-based subsystems	Unclassified clustering-based subsystems	CBSS-393124.3.peg.2657	0.112334	0.0986875	0.148759	0.154563	0.0556233	0.109238	0.107956	0.119086	0.0532667	0.050781	0.054237	0.0534524	0.0603287	0.0705795	0.0577869	0.0774283	0.154588	0.136816	0.111967	0.105498	0.0838641	0.0958678	0.130827	0.174862	0.144445	0.146935	0.110004	0.0961911	0.0941573	0.0932661		0.121408	0.130836	0.102144	0.100422	0.108068	0.112509	0.0860409	0.0873996	0.0912347	0.0960687		0.0328474	0.0347746	0.0243162	0.0229508
si_0323	Clustering-based subsystems	Unclassified clustering-based subsystems	CBSS-393131.3.peg.612	0.145834	0.167553	0.171884	0.159258	0.190232	0.154084	0.242363	0.22392	0.175467	0.250629	0.205414	0.213951	0.170091	0.165897	0.199821	0.201189	0.172135	0.171317	0.1864	0.185598	0.201152	0.201198	0.106476	0.111583	0.110726	0.101903	0.190355	0.184599	0.14659	0.130296		0.095453	0.0954334	0.0463266	0.0470602	0.0377899	0.042296	0.0339751	0.0392959	0.0349395	0.0346206		0.275006	0.271863	0.281077	0.279043
si_0324	Clustering-based subsystems	Unclassified clustering-based subsystems	CBSS-393133.3.peg.2787	0.145288	0.127725	0.0831807	0.0884767	0.254755	0.220776	0.175005	0.16406	0.177033	0.190019	0.178776	0.174743	0.104452	0.0846954	0.172144	0.17227	0.191423	0.159272	0.13118	0.134803	0.16393	0.159314	0.0706655	0.0705245	0.0852087	0.077762	0.148697	0.125489	0.13379	0.150883		0.0437582	0.0613501	0.0177088	0.0152033	0.0129662	0.0170963	0.0233855	0.0203255	0.0064878	0.00537929		0.307892	0.305239	0.297497	0.2953
si_0325	Clustering-based subsystems	Unclassified clustering-based subsystems	CBSS-562.2.peg.5158_SK3_including	0.0464265	0.0431635	0.101474	0.0931713	0.116809	0.172482	0.157167	0.142207	0.0924334	0.049962	0.129894	0.124393	0.137135	0.143954	0.0526165	0.0565942	0.0416199	0.0536854	0.0449141	0.0462366	0.0802178	0.0864051	0.094539	0.0990241	0.0694884	0.0977248	0.134015	0.137678	0.0470171	0.0592484		0.0253111	0.0263871	0.0202037	0.0222548	0.0066518	0.0115622	0.00882471	0.00225839	0.00560924	0.00255172		0.216287	0.20993	0.0127221	0.0129417
si_0326	Clustering-based subsystems	Unclassified clustering-based subsystems	CBSS-56780.10.peg.1536	1.36166	1.2951	1.31605	1.26774	1.07575	0.9337	1.10724	1.11897	1.0387	1.19417	1.49419	1.47015	1.21406	1.1698	1.18098	1.17417	1.08705	1.12427	0.954521	0.957424	1.10269	1.10015	0.954462	1.00811	0.962585	0.96657	0.897317	0.884591	0.906988	0.872659		0.927074	0.933225	0.598675	0.593028	0.520817	0.517978	0.468151	0.44558	0.461715	0.441792		1.28791	1.26444	1.39799	1.3752
si_0327	Clustering-based subsystems	Unclassified clustering-based subsystems	CBSS-630.2.peg.3360	0.207554	0.206204	0.235909	0.231123	0.332627	0.292069	0.264507	0.255275	0.24675	0.230972	0.212691	0.210284	0.217347	0.222081	0.188264	0.209585	0.266252	0.270658	0.27521	0.280285	0.226828	0.229431	0.368129	0.284513	0.341974	0.360027	0.332254	0.323085	0.310658	0.328503		0.31832	0.316426	0.441008	0.438945	0.426776	0.425727	0.433955	0.431803	0.460701	0.447033		0.211649	0.213427	0.20769	0.19948
si_0328	Clustering-based subsystems	Unclassified clustering-based subsystems	CBSS-83332.1.peg.3803	0.28129	0.25388	0.275601	0.295945	0.0867724	0.074742	0.0676647	0.0611267	0.02115	0.0311239	0.0749706	0.0771464	0.208359	0.212437	0.22689	0.168228	0.131096	0.113617	0.146194	0.160982	0.101792	0.0916794	0.11698	0.119795	0.126218	0.115831	0.0210461	0.033263	0.0488634	0.045315		0.178679	0.182511	0.0658455	0.0823178	0.0558173	0.047583	0.0392699	0.0523946	0.0400757	0.0434481		0.00908383	0.00870336	0.0342181	0.0399088
si_0329	Clustering-based subsystems	Unclassified clustering-based subsystems	CBSS-83333.1.peg.946	0.121801	0.132826	0.275083	0.288362	0.325953	0.338064	0.363851	0.342373	0.243617	0.233429	0.132366	0.147382	0.318258	0.328439	0.166974	0.186263	0.152123	0.155108	0.155482	0.154339	0.244452	0.232689	0.184303	0.193218	0.274308	0.273212	0.438208	0.457385	0.129112	0.133937		0.0628488	0.0617899	0.0195188	0.0221548	0.0267036	0.0230751	0.0174288	0.0176154	0.0168277	0.0148965		0.171979	0.173484	0.0837905	0.0839616
si_0330	Clustering-based subsystems	Unclassified clustering-based subsystems	CBSS-87626.3.peg.3639	0.360306	0.371991	0.367928	0.384603	0.640781	0.630133	0.54101	0.554892	0.633717	0.565144	0.391879	0.386014	0.456755	0.457439	0.448305	0.44529	0.54918	0.5547	0.565689	0.546504	0.433754	0.469101	0.683259	0.677228	0.737944	0.715643	0.611134	0.61856	0.56519	0.546667		0.577008	0.564465	0.676604	0.688299	0.755172	0.762218	0.734216	0.728104	0.76306	0.776687		0.384319	0.377392	0.38486	0.37856
si_0331	Clustering-based subsystems	Unclassified clustering-based subsystems	Cell_division-ribosomal_stress_proteins_cluster	4.38449	4.40739	4.44792	4.44478	4.0605	4.15681	4.35945	4.39764	4.52923	4.67677	4.84604	4.94964	4.02527	4.11416	4.31851	4.4103	3.97797	4.01257	3.7224	3.70336	4.01606	4.12433	3.73477	3.69432	3.44435	3.34307	3.17645	3.1934	3.1856	3.18071		3.2557	3.23418	2.03622	2.03304	1.81295	1.80228	1.81767	1.7848	1.77157	1.7451		5.76999	5.74682	5.98122	6.03325
si_0332	Clustering-based subsystems	Unclassified clustering-based subsystems	Conserved_cluster_around_acetyltransferase_YpeA_in_Enterobacteria	0.0527988	0.0451255	0.086287	0.0975049	0.122371	0.114988	0.129178	0.155192	0.1645	0.147429	0.0480581	0.0465417	0.114393	0.119217	0.0608283	0.0590818	0.050756	0.0431268	0.0547113	0.0534001	0.118504	0.107037	0.0811698	0.115931	0.0569577	0.0626739	0.167067	0.168885	0.052925	0.0414237		0.0235951	0.0241882	0.00538113	0.0060013	0.00578417	0.0103764	0	0.00225839	0.00473069	0.000689653		0.059409	0.0551731	0.0156676	0.0165756
si_0333	Clustering-based subsystems	Unclassified clustering-based subsystems	Conserved_cluster_in_Enterobacteriaceae_downstream_from_YqjA,_a_DedA_family_protein	0.128356	0.147737	0.22193	0.225706	0.358214	0.37601	0.258971	0.229621	0.307067	0.294858	0.137309	0.143292	0.301916	0.307615	0.154504	0.14615	0.119929	0.120904	0.149374	0.142226	0.248098	0.248356	0.249717	0.22365	0.211883	0.222144	0.443632	0.420084	0.119758	0.120129		0.0493353	0.0444183	0.012132	0.00945204	0.021546	0.0263362	0.0116927	0.00971106	0.00608231	0.00275861		0.12909	0.124411	0.0522046	0.0478141
si_0334	Clustering-based subsystems	Unclassified clustering-based subsystems	Conserved_gene_cluster_associated_with_Met-tRNA_formyltransferase	6.84637	6.9201	6.2301	6.15454	5.63464	5.78618	5.97633	6.01861	6.18677	6.24279	6.22627	6.25605	6.11458	5.99157	6.4989	6.40509	6.15438	6.03329	5.50955	5.57028	5.91257	5.87539	5.6413	5.69123	5.10956	5.21377	4.71094	4.67841	4.95649	4.87645		4.80976	4.86601	3.60599	3.58167	3.35299	3.34351	3.40082	3.42597	3.22173	3.23268		5.923	5.91257	6.30873	6.30681
si_0335	Clustering-based subsystems	Unclassified clustering-based subsystems	EC49-61	0.31479	0.302733	0.406067	0.429744	0.749802	0.780767	0.60037	0.641989	0.610217	0.645411	0.291781	0.285174	0.573327	0.587557	0.449217	0.413884	0.689702	0.658947	0.755652	0.76857	0.703122	0.691706	0.731484	0.752583	0.863707	0.868149	1.22191	1.22559	1.23094	1.21221		1.0118	1.04889	1.77308	1.80944	1.88955	1.88682	1.86885	1.91827	1.93377	1.91682		0.232232	0.227064	0.137437	0.147777
si_0336	Clustering-based subsystems	Unclassified clustering-based subsystems	EC699-706	1.20618	1.1505	1.61132	1.56387	0.851037	0.861258	0.689257	0.689814	0.574183	0.541391	0.413986	0.392361	0.676961	0.668898	0.758529	0.80258	0.940726	1.0163	0.845353	0.855834	0.738673	0.753446	0.831752	0.826489	0.801053	0.811046	0.853128	0.865353	0.761874	0.787678		1.12227	1.1131	1.0365	1.05848	1.00288	1.0071	1.03337	1.03795	0.988106	1.01786		0.218127	0.210862	0.185191	0.177295
si_0337	Clustering-based subsystems	Unclassified clustering-based subsystems	KH_domain_RNA_binding_protein_YlqC	0.361217	0.339815	0.205363	0.219747	0.208031	0.27942	0.254665	0.272062	0.285917	0.352191	0.315948	0.320715	0.265964	0.276029	0.276465	0.274264	0.221586	0.230951	0.194925	0.227015	0.297778	0.28931	0.140854	0.136702	0.16176	0.168291	0.185871	0.192749	0.195084	0.174482		0.114758	0.138532	0.0524905	0.0522613	0.0363921	0.0447172	0.0187525	0.0259714	0.0262215	0.0293103		0.400033	0.416285	0.456618	0.451556
si_0338	Clustering-based subsystems	Unclassified clustering-based subsystems	LMPTP_YfkJ_cluster	0.185342	0.162256	0.158941	0.169189	0.163533	0.129936	0.189769	0.181797	0.154317	0.145791	0.191134	0.197873	0.183846	0.19916	0.217157	0.210207	0.226662	0.237792	0.265922	0.243166	0.174717	0.167381	0.20006	0.239107	0.286839	0.286211	0.195852	0.191942	0.224008	0.229964		0.23638	0.252877	0.303447	0.303466	0.313984	0.298395	0.313498	0.320465	0.332567	0.347792		0.101072	0.105684	0.0630466	0.0610108
si_0339	Clustering-based subsystems	Unclassified clustering-based subsystems	LMPTP_YwlE_cluster	1.20035	1.24801	1.29966	1.29429	0.97452	0.9406	1.09371	1.09806	1.19223	1.10899	1.18621	1.2074	1.08646	1.11082	1.14631	1.1975	1.03963	1.05899	0.972588	0.966411	1.05666	1.05532	0.919129	0.949665	0.805838	0.827992	0.717304	0.712769	0.733443	0.759058		0.790007	0.854063	0.431909	0.449497	0.336205	0.332982	0.348797	0.362245	0.339663	0.344275		1.39891	1.38601	1.44606	1.45266
si_0340	Clustering-based subsystems	Unclassified clustering-based subsystems	NusA-TFII_Cluster	1.15156	1.1768	1.13364	1.13178	1.23261	1.28326	1.15061	1.1934	1.1327	1.15568	1.20228	1.2043	1.12296	1.1111	1.09126	1.12784	1.25498	1.26094	1.05822	1.08194	1.12442	1.13521	1.17696	1.14337	1.10544	1.07242	0.930297	0.928869	1.00361	1.01664		0.948309	0.936083	0.711385	0.69495	0.665469	0.675205	0.783854	0.769884	0.709806	0.714825		1.19853	1.21517	1.30417	1.29914
si_0341	Clustering-based subsystems	Unclassified clustering-based subsystems	PA0057_cluster	0.0149293	0.0235437	0.0120802	0.0207649	0.0444986	0.0977395	0.0236826	0.0272378	0.0650167	0.049143	0.00686544	0.00183346	0.0256022	0.0318656	0.0313266	0.0258094	0.0707684	0.0767359	0.145557	0.162805	0.13552	0.157918	0.0931066	0.104821	0.135104	0.132544	0.259641	0.2476	0.357306	0.340428		0.356286	0.370299	0.637077	0.661543	0.638717	0.658207	0.714801	0.670289	0.69629	0.693446		0.00241469	0.0027198	0.00188012	0.00350637
si_0342	Clustering-based subsystems	Unclassified clustering-based subsystems	Putative_hemin_transporter	0.335364	0.349036	0.390535	0.394353	0.372676	0.365661	0.385381	0.413318	0.339183	0.393963	0.272695	0.265006	0.459342	0.434798	0.387172	0.377813	0.405033	0.41253	0.438581	0.405059	0.434361	0.448934	0.498956	0.488358	0.466142	0.464251	0.62596	0.623554	0.539343	0.525202		0.515661	0.510591	0.706298	0.711854	0.706681	0.698626	0.738187	0.706875	0.741704	0.756756		0.246758	0.232698	0.235641	0.227404
si_0343	Clustering-based subsystems	Unclassified clustering-based subsystems	Putative_sulfate_assimilation_cluster	0.0271277	0.0258981	0.0295102	0.0292515	0.0611856	0.0528943	0.105495	0.0829804	0.06815	0.0860002	0.0501177	0.0538756	0.0623714	0.0634517	0.0349763	0.0385587	0.0581519	0.0539828	0.105478	0.104716	0.109692	0.108278	0.0931066	0.106753	0.0824748	0.0886719	0.147323	0.155007	0.189299	0.198583		0.182969	0.170637	0.277813	0.27701	0.294463	0.288611	0.262314	0.253165	0.298979	0.287792		0.0537364	0.0547068	0.0805943	0.0847266
si_0344	Clustering-based subsystems	Unclassified clustering-based subsystems	Spore_Coat	0.105598	0.111833	0.073344	0.0758371	0.567358	0.523194	0.350626	0.350925	0.630584	0.655239	0.889074	0.879356	0.192425	0.178336	0.17184	0.220779	0.0870103	0.0847664	0.1537	0.138059	0.316769	0.330418	0.0826022	0.098541	0.12075	0.0865828	0.155496	0.184672	0.222778	0.231596		0.0589878	0.0483764	0.0129636	0.0147532	0.00530216	0.00543524	0.0264741	0.0169379	0.00506859	0.00399999		1.12927	1.09087	1.03143	1.08697
si_0345	Clustering-based subsystems	Unclassified clustering-based subsystems	Staphylococcus_aureus_hypothetical_repetitive_gene_loci	0.0640868	0.0667073	0.110102	0.109603	0.064523	0.0620934	0.0978062	0.0855141	0.0626667	0.0630668	0.0589055	0.0465417	0.0604649	0.0628927	0.19313	0.183776	0.0716385	0.0701925	0.245819	0.207088	0.0856872	0.0783385	0.0362877	0.0193218	0.0280232	0.0324976	0.0773138	0.0826803	0.0323704	0.0340176		0.0141571	0.0202301	0.00792494	0.0060013	0.00549497	0.0092399	0.00308865	0.00383926	0.00229776	0.0031724		0.0978523	0.0934834	0.0752047	0.0769488
si_0346	Clustering-based subsystems	Unclassified clustering-based subsystems	USS-DB-1	0.0256711	0.0304107	0.0241604	0.019501	0.0689729	0.0241474	0.0525939	0.0513085	0.0571833	0.049962	0.0170263	0.011988	0.0499788	0.0557648	0.0693443	0.0609476	0.0910708	0.0933918	0.128508	0.120866	0.109084	0.110605	0.197672	0.137668	0.154469	0.147864	0.180953	0.186655	0.229916	0.224567		0.203776	0.192626	0.33906	0.340474	0.425763	0.421132	0.374609	0.364729	0.398594	0.386895		0.00452275	0.00233126	0.00119074	0.00312386
si_0347	Clustering-based subsystems	Unclassified clustering-based subsystems	USS-DB-2	0.0344103	0.0427711	0.0726537	0.0715036	0.102347	0.112688	0.123334	0.100083	0.0791167	0.0974668	0.0763437	0.0668508	0.126649	0.123549	0.0635656	0.0643681	0.140812	0.123134	0.160189	0.150432	0.13871	0.125031	0.175709	0.197082	0.211655	0.222608	0.226373	0.223222	0.233486	0.252685		0.228873	0.231987	0.364987	0.353276	0.409134	0.422071	0.433072	0.420286	0.402919	0.391033		0.0290146	0.0314331	0.00889922	0.00637521
si_0348	Clustering-based subsystems	Unclassified clustering-based subsystems	USS-DB-4	0.0125625	0.00863271	0.0181203	0.0173342	0.0411613	0.0609435	0.0264507	0.0266044	0.02585	0.0131048	0.0194978	0.0201681	0.0473914	0.0493358	0.0319349	0.0270533	0.0542364	0.053388	0.0779953	0.0726762	0.058948	0.0524325	0.0931066	0.115931	0.122117	0.100742	0.129604	0.122111	0.154467	0.162557		0.125698	0.129297	0.216224	0.206245	0.244189	0.240732	0.240473	0.251584	0.253835	0.231517		0.0085089	0.00850909	0.00112807	0.00172131
si_0349	Clustering-based subsystems	Unclassified clustering-based subsystems	USS-DB-6	0.0233043	0.0090251	0.0143236	0.0131812	0.050061	0.0241474	0.0344475	0.0456075	0.04935	0.050781	0.0164771	0.0125522	0.0419441	0.0375958	0.0377136	0.0541065	0.0730887	0.0745052	0.0807945	0.0764533	0.0469457	0.0463826	0.0978813	0.0753549	0.0947776	0.125812	0.08093	0.080918	0.15139	0.131175		0.0767914	0.105768	0.190199	0.204244	0.188901	0.196064	0.195026	0.177735	0.231871	0.24793		0.01284	0.0104518	0.00726978	0.00854279
si_0350	Clustering-based subsystems	Unclassified clustering-based subsystems	USS-DB-7	1.40117	1.42675	1.5171	1.51801	1.48959	1.40055	1.35145	1.32452	1.60505	1.60534	1.18058	1.1799	1.25192	1.25408	1.25671	1.25005	1.5817	1.56149	1.75343	1.78187	1.72423	1.70499	1.37511	1.39455	1.29522	1.35492	2.43101	2.41711	2.5633	2.57429		2.55943	2.58836	4.09842	4.05293	4.18297	4.14368	4.15489	4.09987	4.39015	4.32254		1.12835	1.12122	1.10375	1.10221
si_0351	Clustering-based subsystems	Unclassified clustering-based subsystems	Yfa_cluster	0.0968585	0.105358	0.190349	0.203496	0.392701	0.324265	0.304491	0.304367	0.166067	0.208858	0.110534	0.112123	0.35312	0.371765	0.12044	0.115365	0.059457	0.0646902	0.127363	0.135845	0.280459	0.279227	0.204834	0.23476	0.205731	0.172933	0.423454	0.431392	0.139205	0.136698		0.0737884	0.0732243	0.0567954	0.0632637	0.0708079	0.073771	0.0666265	0.084012	0.0740015	0.063586		0.101532	0.093056	0.0308966	0.030601
si_0352	Clustering-based subsystems	Urate degradation	CBSS-205922.3.peg.1809	0.047701	0.057486	0.0766229	0.0724064	0.0856599	0.126486	0.0885792	0.0927986	0.114367	0.102381	0.054237	0.0434389	0.0847053	0.0856738	0.101279	0.126249	0.215496	0.218162	0.237167	0.236132	0.150712	0.15435	0.284572	0.296106	0.300281	0.298745	0.259641	0.263388	0.315335	0.307916		0.361005	0.381954	0.605818	0.595479	0.598035	0.59506	0.643542	0.613604	0.664797	0.645722		0.00804896	0.0100244	0.00783382	0.00656647
si_0353	Clustering-based subsystems	alpha-proteobacterial cluster of hypotheticals	CBSS-52598.3.peg.2843	0.105051	0.0947636	0.0514271	0.0532666	0.0567358	0.100039	0.111647	0.107368	0.14335	0.141695	0.0593174	0.059517	0.0778962	0.0665265	0.0888094	0.11381	0.163869	0.1502	0.139196	0.14939	0.0844718	0.0743053	0.163295	0.168099	0.192745	0.175951	0.115428	0.125122	0.208869	0.197955		0.236166	0.22627	0.338669	0.32432	0.342182	0.332587	0.281729	0.356825	0.320403	0.31924		0.0106553	0.00889763	0.0179864	0.0188706
si_0354	Clustering-based subsystems	proteosome related	Cluster-based_Subsystem_Grouping_Hypotheticals_-_perhaps_Proteosome_Related	2.20644	2.14484	2.09246	2.09437	0.97007	0.876206	0.57515	0.54444	0.589067	0.463582	0.538113	0.506317	1.38851	1.3814	1.3729	1.34862	1.08197	1.05363	1.03964	1.04052	0.646604	0.670454	1.00603	0.946284	0.97785	0.929662	0.287775	0.274769	0.352628	0.349465		1.21257	1.22788	0.518399	0.501308	0.360691	0.34825	0.300481	0.306011	0.292086	0.305516		0.0725556	0.0648478	0.0507005	0.0468578
si_0355	Clustering-based subsystems	recX and regulatory cluster	CBSS-261594.1.peg.788	0.122894	0.103789	0.143927	0.122603	0.100122	0.110388	0.146709	0.155509	0.109667	0.0982859	0.0843076	0.0774285	0.0646865	0.0666662	0.146596	0.140864	0.137331	0.127893	0.159172	0.169708	0.133696	0.143491	0.0835572	0.0830836	0.059236	0.0731195	0.167501	0.174392	0.106465	0.114103		0.0718579	0.0580517	0.0620298	0.0630636	0.0635295	0.0599358	0.0593461	0.0417801	0.0545381	0.0548274		0.087772	0.0875387	0.0375397	0.0401001
si_0356	Clustering-based subsystems	tRNA sulfuration	CBSS-89187.3.peg.2957	0.39326	0.398282	0.617988	0.631254	0.332627	0.381759	0.271274	0.260343	0.212283	0.266191	0.233288	0.222272	0.273181	0.261773	0.304446	0.264624	0.352972	0.360332	0.261469	0.27221	0.346547	0.336468	0.325634	0.331368	0.249019	0.257427	0.299853	0.306417	0.303273	0.299255		0.496356	0.474089	0.398448	0.358577	0.342037	0.339356	0.317248	0.309173	0.373251	0.361585		0.213029	0.214592	0.221728	0.220582
si_0357	Cofactors, Vitamins, Prosthetic Groups, Pigments	Biotin	Biotin_biosynthesis	8.02141	8.0396	9.11588	9.11689	5.96616	6.02766	4.82818	4.86892	4.4368	4.33031	4.60808	4.5759	6.29366	6.2444	6.30546	6.26298	6.49996	6.44805	7.20993	7.21435	5.89768	5.94272	6.45921	6.45879	6.84746	6.81636	6.5891	6.50267	8.51047	8.54659		10.8838	10.9247	12.1691	12.2797	12.1193	12.0933	11.625	11.7922	12.2028	12.2932		1.93489	1.91633	2.34413	2.30623
si_0358	Cofactors, Vitamins, Prosthetic Groups, Pigments	Coenzyme A	Coenzyme_A_Biosynthesis	3.98103	3.89296	4.3021	4.30683	4.08943	3.7026	3.71387	3.66475	3.65268	3.74961	3.81691	3.87537	3.88459	3.91542	3.92616	3.91402	3.64095	3.64154	4.10309	4.12131	3.73575	3.70037	3.59105	3.58757	3.65418	3.6251	3.66196	3.63926	3.54462	3.48988		4.04335	4.08165	3.92172	3.93915	3.76988	3.77156	3.91464	3.91762	3.86653	3.85433		3.25366	3.20117	3.4111	3.43458
si_0359	Cofactors, Vitamins, Prosthetic Groups, Pigments	Coenzyme B	Coenzyme_B_synthesis	0.0216657	0.018835	0.0169123	0.0234734	0.0322615	0.0172482	0.016301	0.0196366	0.00391667	0.00655239	0.0157905	0.0146677	0.0183846	0.0218028	0.0212899	0.0205232	0.0271182	0.0236454	0.026465	0.0300864	0.0250681	0.0206317	0.0281707	0.032364	0.0257449	0.0199628	0.0164174	0.0216614	0.0231393	0.0261095		0.0184471	0.0118742	0.0193721	0.0159034	0.0191842	0.0165034	0.0227236	0.0268748	0.0186524	0.0177241		0.00847057	0.00944159	0.0125341	0.0126229
si_0360	Cofactors, Vitamins, Prosthetic Groups, Pigments	Coenzyme F420	Coenzyme_F420_synthesis	0.0123804	0.0368852	0.0272667	0.0288903	0.0967846	0.0919902	0.0799674	0.0801299	0.01175	0.0548763	0.0265006	0.0232709	0.0296877	0.0220823	0.0857679	0.0550394	0.105718	0.100084	0.0458048	0.0498835	0.0416282	0.0412635	0.0897643	0.098058	0.0940941	0.0828688	0.0347153	0.036861	0.0496018	0.0410471		0.0471902	0.0545334	0.0505337	0.0558621	0.0721576	0.0885944	0.0379462	0.0447161	0.0671082	0.0665515		0.0250284	0.0292573	0.0543354	0.0469853
si_0361	Cofactors, Vitamins, Prosthetic Groups, Pigments	Coenzyme M	coenzyme_M_biosynthesis	0.00145652	0.00156958	0.00120802	0.000541694	0	0	0.00522863	0.00411735	0	0	0.000411926	0.00225657	0.00177037	0.000698807	0.00608283	0.00466435	0.0163869	0.0138303	0.00254471	0.00520976	0.00227892	0	0.0047747	0.00241522	0.00227831	0	0.00419476	0.00367142	0.00492326	0.00376579		0.00643503	0.00219893	0.00244597	0.00200043	0.0067482	0.00592935	0.00661853	0.00451677	0.00135163	0.00413792		0.0020314	0.0022924	0.00545234	0.00637521
si_0362	Cofactors, Vitamins, Prosthetic Groups, Pigments	Folate and pterines	5-FCL-like_protein	5.99831	6.0429	6.20766	6.13595	4.59337	4.58686	4.48555	4.42646	4.30598	4.37454	4.38963	4.3233	4.8124	4.8282	5.2212	5.32731	5.25339	5.28392	4.85594	4.84312	4.48293	4.46266	5.22209	5.18741	4.81247	4.8166	3.81246	3.82569	4.4462	4.39719		5.40736	5.34625	4.54843	4.57709	4.50467	4.51782	4.43728	4.43141	4.34656	4.32378		3.807	3.83367	4.06707	4.08696
si_0363	Cofactors, Vitamins, Prosthetic Groups, Pigments	Folate and pterines	Folate_Biosynthesis	6.88588	6.87144	6.27341	6.15743	6.41448	5.90807	6.5158	6.56242	6.49383	6.76043	7.84198	7.85088	6.71405	6.7045	7.22458	7.18249	5.96833	5.98094	6.30554	6.37193	5.85286	5.91898	5.1242	5.27484	5.82108	5.8744	5.2807	5.33861	5.65793	5.70618		4.8192	4.90427	3.68896	3.64969	3.50743	3.53666	3.39553	3.45059	3.28621	3.25723		7.65287	7.65208	7.81019	7.79064
si_0364	Cofactors, Vitamins, Prosthetic Groups, Pigments	Folate and pterines	Methanopterin_biosynthesis2	0.0142011	0.0147148	0.00914643	0.0130007	0.0200244	0.0390958	0.0261432	0.0193199	0.0376	0.0212953	0.0207336	0.0111418	0.0141629	0.012299	0.034368	0.0192793	0.0288584	0.027958	0.0305365	0.0304771	0.0145851	0.0183048	0.0229185	0.0198048	0.0562742	0.0334261	0.0138861	0.0185774	0.0150159	0.0225947		0.0270271	0.0186909	0.0208886	0.0281061	0.0308489	0.0246068	0.0264741	0.0309399	0.0306143	0.0321378		0.00344955	0.00291407	0.00582836	0.00471766
si_0365	Cofactors, Vitamins, Prosthetic Groups, Pigments	Folate and pterines	Molybdenum_cofactor_biosynthesis	2.35337	2.5698	3.44734	3.43867	3.11157	3.10467	2.43378	2.33295	2.37507	2.21471	1.58413	1.58101	1.93419	1.78713	2.46172	2.51751	2.73778	2.69646	2.4615	2.47112	2.25233	2.28469	2.69818	2.63935	2.50181	2.70681	2.43072	2.39986	2.45621	2.46885		3.14652	3.13017	3.14468	3.14263	3.086	3.0338	2.90995	2.9481	3.03115	3.04461		1.38975	1.37397	1.58093	1.63926
si_0366	Cofactors, Vitamins, Prosthetic Groups, Pigments	Folate and pterines	Pterin_biosynthesis	0.0262173	0.0325689	0.0215718	0.0270847	0.0589607	0.0252973	0.0412139	0.0658775	0.04935	0.0311239	0.0256767	0.0259505	0.047119	0.0500346	0.038626	0.0407354	0.0491608	0.0490753	0.0634905	0.0668152	0.0432994	0.0372302	0.0654133	0.0608636	0.0845252	0.103296	0.0700091	0.0848832	0.0865263	0.09063		0.0821539	0.0672872	0.107036	0.109324	0.127589	0.125752	0.119134	0.116307	0.134352	0.14931		0.0246835	0.0278197	0.0194905	0.0185519
si_0367	Cofactors, Vitamins, Prosthetic Groups, Pigments	Folate and pterines	Pterin_carbinolamine_dehydratase	0.28038	0.267614	0.270078	0.272833	0.362664	0.354162	0.241747	0.242607	0.276517	0.261277	0.133327	0.114803	0.26324	0.26932	0.321174	0.311268	0.362978	0.363306	0.4041	0.436708	0.243084	0.25937	0.491316	0.45696	0.526517	0.523907	0.374853	0.378597	0.419708	0.409216		0.532392	0.541596	0.721561	0.713654	0.734301	0.712263	0.755615	0.732169	0.771237	0.784411		0.0302794	0.0318605	0.0226867	0.0240346
si_0368	Cofactors, Vitamins, Prosthetic Groups, Pigments	Folate and pterines	Pterin_metabolism	0.0180244	0.0170692	0.0155317	0.0155286	0.0177995	0.0172482	0.0209145	0.0104517	0.0094	0.0122857	0.0144174	0.0145267	0.02247	0.0215233	0.0182485	0.0155479	0.0142117	0.0166559	0.0137414	0.0192761	0.0138254	0.0116344	0.0171889	0.0173896	0.0154925	0.0174094	0.00932973	0.0093254	0.0208008	0.0155653		0.0120121	0.0136333	0.00983279	0.00910197	0.00621799	0.00765874	0.0108103	0.00654932	0.00783943	0.00799998		0.00613254	0.00582814	0.00965127	0.00898905
si_0369	Cofactors, Vitamins, Prosthetic Groups, Pigments	Folate and pterines	Pterin_metabolism_3	1.21273	1.17523	1.11034	1.06948	1.06908	1.01879	0.824894	0.834238	0.885167	0.847716	0.718262	0.720127	0.975609	0.957366	1.29291	1.29265	1.3752	1.40623	1.78002	1.83071	1.35899	1.37364	1.67687	1.66844	1.97256	2.04061	2.20695	2.24573	2.72035	2.75279		2.9762	3.04398	4.55351	4.57489	4.70841	4.70385	4.74151	4.75052	5.06799	5.01778		0.399765	0.399578	0.400277	0.404189
si_0370	Cofactors, Vitamins, Prosthetic Groups, Pigments	Folate and pterines	methanopterin_biosynthesis	0	0	0	0	0	0	0	0.000633438	0	0	0	0.000423106	0.000408546	0	0.000912425	0	0.000435052	0.000297426	0.000254471	0.000260488	0	0	0	0	0	0	0	0.000220285	0	0		0	0	0	0	0	0	0	0	0	0		0.000191642	0	0	0.000318761
si_0371	Cofactors, Vitamins, Prosthetic Groups, Pigments	Folate and pterines	p-Aminobenzoyl-Glutamate_Utilization	0.211195	0.220919	0.343768	0.336211	0.439424	0.479499	0.623438	0.577695	0.6345	0.669163	0.528913	0.545102	0.434285	0.419843	0.37379	0.354491	0.247834	0.241659	0.27063	0.280546	0.633235	0.632448	0.336616	0.322674	0.264739	0.256499	0.457518	0.471483	0.435708	0.502105		0.303734	0.30829	0.308926	0.312718	0.367295	0.342815	0.334236	0.32995	0.360749	0.360344		0.87496	0.894426	1.15508	1.14231
si_0372	Cofactors, Vitamins, Prosthetic Groups, Pigments	Lipoic acid	Lipoic_acid_metabolism	1.73508	1.73478	1.48793	1.49742	0.963396	1.05329	1.11032	1.07938	0.7191	0.737144	0.71785	0.756373	1.6986	1.72829	1.9535	1.97178	1.41261	1.37887	1.56334	1.50171	0.936331	0.923154	1.30731	1.30084	1.26264	1.30037	0.83078	0.876588	0.846062	0.858224		1.10404	1.06384	0.729143	0.760714	0.696607	0.705593	0.682812	0.65719	0.703926	0.708963		0.201569	0.205073	0.097014	0.0894443
si_0373	Cofactors, Vitamins, Prosthetic Groups, Pigments	NAD and NADP	NAD_and_NADP_cofactor_biosynthesis_global	3.28208	3.3079	3.3186	3.45727	3.16163	3.24955	2.79609	2.84414	3.02367	3.21968	2.959	3.00349	2.73481	2.73709	2.9371	2.90527	3.21808	3.2351	3.16689	3.17769	2.92962	2.86114	3.14271	3.20113	3.29375	3.4076	3.62948	3.57464	3.73712	3.74269		3.93867	3.89584	4.47167	4.4076	4.34194	4.39686	4.51891	4.36885	4.4165	4.43944		2.98605	2.96847	2.83026	2.87133
si_0374	Cofactors, Vitamins, Prosthetic Groups, Pigments	NAD and NADP	NAD_consumption	0.134546	0.122427	0.169985	0.171897	0.188007	0.18283	0.160857	0.18243	0.154317	0.14661	0.103668	0.10084	0.201822	0.208245	0.155721	0.159832	0.120944	0.129083	0.116802	0.111489	0.136279	0.123946	0.133214	0.138634	0.134876	0.123026	0.192887	0.18805	0.0763105	0.0709224		0.0761479	0.0664076	0.0351241	0.0379582	0.034223	0.0357737	0.0209587	0.0286815	0.0304116	0.0329654		0.0944794	0.0960478	0.058785	0.0557831
si_0375	Cofactors, Vitamins, Prosthetic Groups, Pigments	NAD and NADP	NAD_regulation	1.85251	1.82209	1.60511	1.64278	1.32606	1.31201	1.33238	1.36443	1.35987	1.39894	1.50449	1.50104	1.48493	1.41215	1.5791	1.59086	1.68452	1.68016	1.50278	1.47215	1.3479	1.37504	1.43957	1.35784	1.6094	1.65018	1.63263	1.63319	1.37827	1.38933		1.51888	1.55024	1.43192	1.42681	1.38589	1.4014	1.35062	1.3408	1.31135	1.34172		1.41025	1.40866	1.30142	1.33172
si_0376	Cofactors, Vitamins, Prosthetic Groups, Pigments	Pyridoxine	Pyridoxin(Vitamin_B6)_Degradation_Pathway	0.00254891	0.000588594	0.00293376	0	0.0033374	0.0103489	0.0027681	0.0066511	0.00391667	0	0.000137309	0.00338485	0.00313219	0.00223618	0.0145988	0.00746297	0.0092811	0.00743565	0.00903372	0.0152386	0.00470976	0.0089973	0.00716204	0.0086948	0.0179986	0.0132312	0.0135245	0.0115283	0.0178468	0.0158163		0.0182326	0.0149527	0.0237748	0.0263057	0.0316684	0.0338467	0.0240473	0.0361342	0.0391971	0.031724		3.83284e-05	3.88543e-05	0	0
si_0377	Cofactors, Vitamins, Prosthetic Groups, Pigments	Pyridoxine	Pyridoxin_(Vitamin_B6)_Biosynthesis	3.02173	3.09541	3.24146	3.30271	2.31949	2.58952	2.71028	2.71745	2.40718	2.45469	2.4349	2.47856	2.88733	2.88048	2.77773	2.71901	3.05435	3.10364	2.78328	2.79178	2.79699	2.72944	3.06106	2.98376	2.75584	2.72051	2.54919	2.58725	2.8758	2.87418		2.90306	2.98416	3.00815	2.93393	3.05848	3.07229	2.964	2.99823	2.84172	2.83827		1.73409	1.74475	1.96184	1.97562
si_0378	Cofactors, Vitamins, Prosthetic Groups, Pigments	Quinone cofactors	Coenzyme_PQQ_synthesis	0.0138369	0.0174616	0.010527	0.0149869	0.0311491	0.0275971	0.0212221	0.0247041	0.0266333	0.0286667	0.00549235	0.00282071	0.0159333	0.0177497	0.0304142	0.0295409	0.0497409	0.0568084	0.0269739	0.0233137	0.0133696	0.0108588	0.0520442	0.0420249	0.0576412	0.0457287	0.00824488	0.00616798	0.0262164	0.0261095		0.0328187	0.0270468	0.0255848	0.0245553	0.0268482	0.0246562	0.0216205	0.0252939	0.0218287	0.0232413		0.00479105	0.00625554	0.00238148	0.00235883
si_0379	Cofactors, Vitamins, Prosthetic Groups, Pigments	Quinone cofactors	Menaquinone_Biosynthesis_via_Futalosine_--_gjo	0.131815	0.139497	0.187588	0.167564	0.169095	0.150634	0.101189	0.113069	0.144133	0.151524	0.0762064	0.0686843	0.0896078	0.0933607	0.110708	0.106347	0.136316	0.161651	0.091864	0.100158	0.0586441	0.0738399	0.140376	0.176794	0.135331	0.132776	0.051205	0.055365	0.0396322	0.0579932		0.098885	0.0837791	0.0350752	0.0294064	0.0369705	0.0414066	0.0394906	0.042006	0.0237886	0.0256551		0.0343422	0.0282082	0.0188638	0.0158105
si_0380	Cofactors, Vitamins, Prosthetic Groups, Pigments	Quinone cofactors	Menaquinone_and_Phylloquinone_Biosynthesis	3.48763	3.29181	3.34207	3.31571	1.90232	1.74551	1.61811	1.65327	1.1844	1.25069	1.50106	1.50358	2.53285	2.49251	2.88539	3.03836	2.00022	2.00212	1.9724	1.98713	1.54085	1.6085	1.82919	1.81818	1.4645	1.42293	1.44517	1.44448	0.877694	0.879061		1.7973	1.7963	0.649796	0.669795	0.416364	0.407099	0.364019	0.404703	0.342299	0.344344		0.4494	0.441074	0.160437	0.154663
si_0381	Cofactors, Vitamins, Prosthetic Groups, Pigments	Quinone cofactors	Plastoquinone_Biosynthesis	0.000910324	0.00353156	0.00172574	0.00144452	0.00556233	0.00344963	0.00584377	0.00855141	0.0094	0.0196572	0.00343272	0.00451314	0.00299601	0.00377356	0.00699526	0.00839584	0.00870103	0.0080305	0.0061073	0.00599123	0.00622904	0.00682554	0.0133692	0.0193218	0.0113915	0.0146239	0.00629214	0.00425884	0.0099696	0.0124271		0.00922355	0.00857582	0.0139909	0.013703	0.0123878	0.0121058	0.0105896	0.0108403	0.0170981	0.0122069		0.00130316	0.00182615	0.00194279	0.00102003
si_0382	Cofactors, Vitamins, Prosthetic Groups, Pigments	Quinone cofactors	Pyrroloquinoline_Quinone_biosynthesis	0.0156576	0.0194236	0.0131156	0.0167925	0.0311491	0.0275971	0.0212221	0.0278713	0.0344667	0.0286667	0.00961162	0.00846213	0.0281897	0.0278125	0.0425798	0.0388696	0.0772941	0.0924995	0.0461865	0.0376405	0.020966	0.0186151	0.0568189	0.0468553	0.0735893	0.06662	0.0198166	0.0157137	0.0311396	0.0323858		0.0285286	0.0292457	0.0299876	0.023055	0.0307043	0.0266327	0.0172082	0.0207772	0.0299385	0.0301378		0.0059409	0.00780971	0.00300819	0.00427139
si_0383	Cofactors, Vitamins, Prosthetic Groups, Pigments	Quinone cofactors	Tocopherol_Biosynthesis	0.000910324	0.00333536	0.00172574	0.00270847	0.0033374	0.00344963	0.00584377	0.00855141	0.0094	0.0180191	0.00425657	0.00310278	0.00136182	0.00419284	0.00517041	0.00777393	0.00710584	0.00565109	0.00559836	0.0044283	0.00562133	0.00744604	0.0114593	0.0169066	0.00660709	0.0123026	0.00643679	0.00447913	0.00603099	0.00891237		0.0120121	0.00813603	0.0113982	0.0116025	0.0105079	0.00864697	0.00838347	0.00903355	0.0125701	0.0101379		0.00199308	0.00221469	0.00181745	0.00102003
si_0384	Cofactors, Vitamins, Prosthetic Groups, Pigments	Quinone cofactors	Ubiquinone_Biosynthesis	0.93818	0.937434	1.02906	1.01423	1.56413	1.70527	1.45633	1.34067	1.38885	1.49067	0.72499	0.689664	1.20766	1.22096	1.31146	1.21646	1.87435	1.9639	1.63078	1.7032	1.1864	1.20005	2.42555	2.41474	2.47128	2.47167	2.12277	2.14859	1.85545	1.87436		2.13278	2.12416	2.65784	2.62237	2.92896	2.97031	3.0368	3.04318	2.99581	3.02337		0.563734	0.550488	0.388557	0.387422
si_0385	Cofactors, Vitamins, Prosthetic Groups, Pigments	Riboflavin, FMN, FAD	Flavodoxin	0.203002	0.170692	0.222448	0.218483	0.492822	0.431204	0.426595	0.480146	0.323517	0.31861	0.430875	0.422824	0.389208	0.372884	0.151158	0.145217	0.275533	0.283744	0.242511	0.257232	0.340166	0.378972	0.254491	0.224616	0.269068	0.281104	0.375937	0.367582	0.292688	0.252936		0.0956675	0.116103	0.0626168	0.064914	0.067723	0.0724369	0.0712595	0.0636865	0.0537271	0.0508964		0.495279	0.475188	0.504999	0.533032
si_0386	Cofactors, Vitamins, Prosthetic Groups, Pigments	Riboflavin, FMN, FAD	Riboflavin,_FMN_and_FAD_metabolism	1.55538	1.55075	1.64567	1.66733	1.17476	1.21427	1.40866	1.39515	1.12878	1.16633	1.3275	1.28244	1.77241	1.72312	1.72296	1.65927	1.46714	1.44757	1.67658	1.63313	1.41673	1.42576	1.38562	1.35301	1.57636	1.60677	1.08579	1.08131	1.30885	1.30146		1.45174	1.47746	1.36035	1.35699	1.29021	1.30535	1.15626	1.10051	1.23032	1.23427		0.838816	0.835484	1.31063	1.28862
si_0387	Cofactors, Vitamins, Prosthetic Groups, Pigments	Riboflavin, FMN, FAD	riboflavin_to_FAD	0.565676	0.576429	0.627307	0.663936	0.480585	0.55769	0.546546	0.549824	0.463733	0.457029	0.582189	0.583464	0.735383	0.713622	0.624707	0.608854	0.521917	0.506963	0.686944	0.695373	0.537064	0.553799	0.603044	0.527001	0.62813	0.653897	0.459833	0.452759	0.538851	0.537127		0.63428	0.601627	0.542173	0.536916	0.509104	0.52539	0.431969	0.421415	0.505913	0.497447		0.365844	0.36084	0.534078	0.524616
si_0388	Cofactors, Vitamins, Prosthetic Groups, Pigments	Tetrapyrroles	Bilin_Biosynthesis	0.0342282	0.0484609	0.0405549	0.0391825	0.0389363	0.0494447	0.0175313	0.0215369	0.0611	0.0434096	0.0171636	0.0133984	0.0217891	0.0212437	0.0371053	0.00404244	0.0184172	0.0148713	0.0155227	0.0187551	0.0106349	0.0120998	0.0319905	0.0362283	0.0300737	0.0308727	0.00470103	0.00925197	0.00590791	0.0199587		0.0128701	0.0233086	0.015801	0.0115025	0.00935108	0.0134893	0.00926594	0.0128728	0.0122998	0.00917239		0.00134149	0.000777086	0.00282017	0.00127504
si_0389	Cofactors, Vitamins, Prosthetic Groups, Pigments	Tetrapyrroles	Chlorophyll_Biosynthesis	0.30951	0.330397	0.25006	0.226609	0.404938	0.433504	0.210068	0.217903	0.29375	0.330896	0.169714	0.162614	0.400103	0.41593	0.483889	0.514012	0.37951	0.374459	0.385778	0.378619	0.152384	0.148921	0.448821	0.462756	0.380933	0.449627	0.106316	0.102506	0.142898	0.155402		0.283999	0.26717	0.159281	0.161485	0.144171	0.143144	0.182892	0.182703	0.134622	0.134138		0.0322725	0.0298401	0.032902	0.0331511
si_0390	Cofactors, Vitamins, Prosthetic Groups, Pigments	Tetrapyrroles	Chlorophyll_Degradation	0.00546195	0.00392396	0.00172574	0.00541694	0.0222493	0.0114988	0.009227	0.0126688	0.00783333	0.0245715	0.00137309	0.00141035	0.0068091	0.00559046	0.00608283	0.0186574	0.0116014	0.0178456	0.0127235	0.0143268	0.00531747	0.00465378	0.00954939	0.00483044	0.0341746	0.0139275	0.00433941	0.00770998	0.0080003	0.00690395		0.0193051	0.0120941	0.0136974	0.00950205	0.0137374	0.0123528	0.0176494	0.0361342	0.01453	0.0203448		0	0	0	0
si_0391	Cofactors, Vitamins, Prosthetic Groups, Pigments	Tetrapyrroles	Cobalamin_synthesis	3.17612	3.09659	1.91488	1.88546	2.12147	2.25146	2.56911	2.61071	2.20352	2.02059	3.0856	3.06682	2.8857	2.89013	2.9374	2.89874	1.83302	1.79199	2.43554	2.37383	2.51987	2.52684	2.37255	2.33552	2.09946	2.1525	1.51221	1.52555	2.08278	2.10119		1.76899	1.79432	1.86207	1.8464	1.8104	1.8214	1.7495	1.77374	1.75245	1.76531		2.50334	2.49724	3.35538	3.35732
si_0392	Cofactors, Vitamins, Prosthetic Groups, Pigments	Tetrapyrroles	Coenzyme_B12_biosynthesis	7.61359	7.4565	5.55343	5.47111	5.11623	5.04796	5.39657	5.48811	4.86372	4.70789	6.73033	6.80101	7.78403	7.77773	7.41741	7.41975	5.12259	5.04226	7.28487	7.22034	6.29026	6.14624	6.18514	6.16606	6.2936	6.29292	5.61925	5.6498	6.69219	6.72294		6.93182	6.76082	9.01178	9.04605	9.18079	9.13668	9.19358	9.12862	9.31716	9.34094		4.87548	4.83926	5.71399	5.70378
si_0393	Cofactors, Vitamins, Prosthetic Groups, Pigments	Tetrapyrroles	Heme_and_Siroheme_Biosynthesis	6.9516	7.10433	7.61207	7.52629	5.32649	5.38027	5.21756	5.21984	5.4896	5.40491	4.3807	4.27732	5.25676	5.31149	6.07036	5.9116	5.57997	5.56127	5.1183	5.18671	4.92094	4.85947	5.99081	5.79895	5.20571	5.00068	3.49142	3.46508	4.1572	4.18907		5.67248	5.69104	4.08169	4.12609	3.82811	3.91876	4.00818	4.06623	3.67433	3.72833		3.34503	3.33583	4.31512	4.31978
si_0394	Cofactors, Vitamins, Prosthetic Groups, Pigments	Tetrapyrroles	Heme_biosynthesis_orphans	0.134546	0.13263	0.0472853	0.0445995	0.0845474	0.114988	0.0344475	0.0418069	0.03525	0.0475049	0.0418792	0.0315919	0.0241042	0.0237594	0.027981	0.0410463	0.123265	0.119417	0.0512759	0.0522279	0.0197506	0.0274573	0.0582513	0.0594145	0.0745007	0.064763	0.00911276	0.0140982	0.0422169	0.0370303		0.0287431	0.0358425	0.00724007	0.00675146	0.00853166	0.0102281	0.0147814	0.0106144	0.0104751	0.0112413		0.0111919	0.0100244	0.0132862	0.00956282
si_0395	Cofactors, Vitamins, Prosthetic Groups, Pigments	Unclassified cofactors, vitamins, prosthetic groups, pigments	Molybdopterin_cytosine_dinucleotide	0.149475	0.190312	0.147206	0.126937	0.284791	0.28172	0.210376	0.228038	0.311767	0.279296	0.170812	0.175166	0.219526	0.232284	0.245746	0.235083	0.396187	0.442273	0.475352	0.490629	0.331202	0.332745	0.478902	0.408172	0.549072	0.601437	0.543873	0.537422	0.684702	0.723534		0.676322	0.665835	0.950259	0.960757	1.10468	1.08087	1.13221	1.11655	1.1401	1.12034		0.224528	0.225433	0.195219	0.198078
si_0396	Cofactors, Vitamins, Prosthetic Groups, Pigments	Unclassified cofactors, vitamins, prosthetic groups, pigments	Thiamin_biosynthesis	3.64858	3.58748	4.19441	4.05638	3.67114	3.61061	3.89841	3.90261	3.93468	3.88557	3.86469	3.93997	3.47727	3.35833	3.47604	3.4681	3.5419	3.58993	3.78029	3.8056	4.1057	3.95214	3.44685	3.49048	3.45483	3.54711	4.0047	3.99729	4.31659	4.22032		4.26428	4.32573	5.2288	5.20267	5.03937	4.93663	5.20327	5.18006	5.19125	5.2113		3.83675	3.86826	4.23101	4.28051
si_0397	DNA Metabolism	CRISPs	CRISPRs	0.798901	0.806962	0.560003	0.576362	1.02903	1.16368	0.946998	1.05372	0.8272	0.909964	1.14007	1.16284	0.627936	0.65646	0.508221	0.473898	0.866042	0.820598	0.878307	0.853229	1.18853	1.19773	0.985497	0.911505	0.698074	0.658308	0.959733	0.985996	1.28005	1.32192		0.948309	0.951476	1.32855	1.34229	1.41269	1.35486	1.35106	1.38258	1.49152	1.42255		0.715476	0.709946	0.894371	0.922749
si_0398	DNA Metabolism	CRISPs	CRISP_Cmr_Cluster	0.0236684	0.0313917	0.00172574	0.00902823	0.066748	0.0229975	0.036908	0.0221703	0.0548333	0.0409525	0.0144174	0.00705177	0.00272364	0.00419284	0.00912425	0.0248766	0.00870103	0.011897	0.0119601	0.00390732	0.00303855	0.0105486	0.0238735	0.0193218	0.00979673	0.0243732	0.00289294	0.00609455	0.00123081	0.00502105		0.0107251	0.0109946	0.00538113	0.00225049	0.00698921	0.00247056	0.0110309	0.0124211	0.00439278	0.00758618		0.0020314	0.0027198	0.00363489	0.00765026
si_0399	DNA Metabolism	DNA recombination	DNA_recombination,_archaeal	0.0256711	0.0235437	0.039692	0.046044	0.0467236	0.0367961	0.00522863	0.00950157	0.02585	0.0131048	0.00727737	0.00959041	0.00599201	0.00349404	0.00304142	0.000621914	0.00797594	0.00565109	0.000381706	0.00351659	0.00349434	0.00387815	0.00238735	0.00579653	0.00432879	0.00162488	0.00325456	0.001542	0.00123081	0.00138079		0.0278851	0.0175914	0.00342436	0.00690149	0.00149425	0	0.00485359	0	0.000743394	0		0.00847057	0.0100244	0.00952592	0.0117304
si_0400	DNA Metabolism	DNA recombination	RuvABC_plus_a_hypothetical	1.95319	2.07832	1.84464	1.8683	1.47179	1.51094	1.68239	1.69001	1.67085	1.72328	1.6819	1.65745	1.61989	1.57064	1.69711	1.69534	1.7737	1.72745	1.65113	1.63665	1.63581	1.67334	1.56801	1.57762	1.41574	1.36513	1.33205	1.31246	1.46455	1.44519		1.37195	1.31408	0.999814	1.00657	0.841501	0.840535	0.821139	0.857058	0.837737	0.85186		2.00898	1.97294	2.08749	2.06793
si_0401	DNA Metabolism	DNA repair	2-phosphoglycolate_salvage	0.232497	0.239558	0.251786	0.249179	0.449436	0.37026	0.314333	0.326854	0.30315	0.321067	0.259788	0.259787	0.325067	0.357929	0.267036	0.268978	0.268427	0.266345	0.372673	0.35778	0.316769	0.28931	0.335184	0.292725	0.447004	0.485606	0.485074	0.486977	0.47731	0.476373		0.459032	0.433628	0.587619	0.585827	0.620786	0.633403	0.591917	0.563467	0.63033	0.640412		0.234723	0.226326	0.154671	0.15377
si_0402	DNA Metabolism	DNA repair	ATP-dependent_Nuclease	0.362127	0.386902	0.424532	0.423785	1.00567	1.08203	1.00051	1.07621	1.16952	1.2384	1.54033	1.5253	0.537919	0.510828	0.810842	0.762778	0.430556	0.49224	0.963554	0.842679	0.734571	0.728626	0.332319	0.321224	0.402577	0.348652	0.731335	0.726574	0.379583	0.358503		0.229945	0.260133	0.0833586	0.0771167	0.0398626	0.0448654	0.0798636	0.0743009	0.036156	0.0386895		2.30158	2.34999	2.05779	2.04396
si_0403	DNA Metabolism	DNA repair	DNA_Repair_Base_Excision	5.46377	5.22004	5.1453	5.04407	4.33083	4.30284	4.62242	4.42741	4.29502	4.27544	4.28788	4.19566	4.52451	4.55245	4.43256	4.50297	5.16682	5.21581	4.65733	4.73867	4.44692	4.43613	4.93417	4.88937	4.5049	4.53689	4.29341	4.25121	4.36262	4.38225		4.84386	4.835	4.00351	3.95525	3.79697	3.76025	3.85551	3.84016	3.68696	3.70916		3.94886	3.95859	4.04921	4.04654
si_0404	DNA Metabolism	DNA repair	DNA_repair,_UvrABC_system	6.82161	6.85515	6.31466	6.36635	5.23304	5.01001	6.15072	6.26692	6.29722	6.26573	6.55444	6.72612	6.25008	6.28731	6.44841	6.64018	6.71589	6.66725	6.41432	6.26344	6.34815	6.16811	6.50648	6.39744	6.08445	6.00253	4.99075	4.94731	5.74667	5.72337		5.60448	5.6231	4.75878	4.71827	4.51421	4.52913	4.73644	4.82075	4.56802	4.64199		6.61011	6.62419	6.80959	6.78304
si_0405	DNA Metabolism	DNA repair	DNA_repair,_bacterial	8.32219	8.16733	8.65493	8.49773	8.23559	7.94105	8.70875	8.64516	9.0616	9.48705	8.55036	8.47722	7.88453	8.04327	7.78146	7.796	8.8256	8.78939	7.73655	7.72282	7.93762	7.93562	8.63886	8.66292	7.93603	8.14041	8.73972	8.72608	8.32634	8.35215		7.95885	7.92361	7.53373	7.50692	7.38147	7.35259	7.54843	7.63041	7.42245	7.46274		8.46053	8.44226	8.02465	8.02691
si_0406	DNA Metabolism	DNA repair	DNA_repair,_bacterial_DinG_and_relatives	1.40408	1.40635	1.31381	1.24337	1.25486	1.15678	0.973141	0.975811	1.11077	1.14585	0.928345	0.915743	1.19159	1.14548	1.24242	1.246	1.19393	1.17885	1.55265	1.51331	1.12609	1.19974	1.18699	1.26896	1.35559	1.32079	1.59227	1.54038	1.36054	1.37326		1.61991	1.58785	1.94078	1.89176	2.04099	2.06005	1.89577	1.9246	2.02669	2.06082		0.761393	0.792278	0.775423	0.750682
si_0407	DNA Metabolism	DNA repair	DNA_repair,_bacterial_MutL-MutS_system	1.29139	1.25508	1.21095	1.23181	3.34519	3.18286	3.70587	3.76674	4.16968	4.07968	4.589	4.6096	2.8473	2.80948	2.47754	2.59183	2.59102	2.53303	2.79155	2.7867	3.4088	3.44364	2.32957	2.26596	2.7162	2.73305	3.17399	3.15463	3.11273	3.16075		1.48799	1.54189	1.53162	1.52163	1.55879	1.57325	1.7228	1.6895	1.64844	1.63089		4.49458	4.51226	4.69427	4.70389
si_0408	DNA Metabolism	DNA repair	DNA_repair,_bacterial_RecBCD_pathway	1.94336	1.77814	2.01808	2.00048	1.83334	1.91455	1.55229	1.48288	1.68887	1.74867	1.3978	1.42488	1.61485	1.56896	1.46079	1.48109	1.42958	1.45486	1.46652	1.45782	1.43906	1.44888	1.30158	1.31147	1.38157	1.28156	1.64746	1.64076	1.48584	1.49176		1.60275	1.58323	1.63234	1.59945	1.59691	1.62637	1.58249	1.54993	1.44583	1.46186		1.32244	1.33111	1.15496	1.20657
si_0409	DNA Metabolism	DNA repair	DNA_repair,_bacterial_RecFOR_pathway	2.53598	2.53056	2.30852	2.37822	2.3562	2.44579	2.62631	2.57366	2.43695	2.72498	2.9866	3.0262	2.38509	2.42947	2.28897	2.28211	2.44644	2.45927	2.31174	2.30467	2.20538	2.27709	2.05837	1.98869	2.25826	2.27878	2.54311	2.50214	2.16833	2.16671		1.7913	1.76596	1.40971	1.37415	1.33465	1.35258	1.32481	1.33154	1.23288	1.19834		2.82281	2.80924	2.73864	2.79362
si_0410	DNA Metabolism	DNA repair	DNA_repair,_bacterial_UmuCD_system	0.535817	0.523652	0.60004	0.574737	0.570695	0.614034	0.666805	0.655291	0.692467	0.674897	0.642468	0.627608	0.656125	0.630464	0.523428	0.530182	0.577313	0.575519	0.576504	0.580628	0.584922	0.588082	0.519487	0.569026	0.651596	0.661325	0.493752	0.474421	0.536635	0.537755		0.393395	0.396906	0.254576	0.245103	0.240718	0.257284	0.235399	0.244809	0.234101	0.23393		0.610418	0.6172	0.649079	0.659197
si_0411	DNA Metabolism	DNA repair	DNA_repair,_bacterial_UvrD_and_related_helicases	2.63084	2.63808	2.63486	2.70504	2.03359	2.04218	2.09976	2.1407	2.37585	2.21635	2.20106	2.21722	2.39122	2.34855	2.23301	2.22117	2.14538	2.09581	2.18133	2.16544	2.17864	2.16013	2.35822	2.32296	2.20928	2.11629	1.8334	1.87382	2.00955	2.02938		2.41271	2.38738	2.09551	2.15547	2.27361	2.291	2.093	2.00206	2.15091	2.09882		1.7298	1.72812	1.73215	1.73399
si_0412	DNA Metabolism	DNA repair	DNA_repair,_bacterial_photolyase	0.158032	0.150288	0.348945	0.337656	0.265879	0.304717	0.188538	0.206501	0.20445	0.16381	0.061377	0.0621966	0.102409	0.0950378	0.111924	0.139931	0.245514	0.242105	0.195179	0.196278	0.217712	0.216245	0.358102	0.416384	0.300053	0.301531	0.221382	0.212575	0.206161	0.225696		0.296012	0.301253	0.325412	0.340774	0.346809	0.353982	0.366005	0.397024	0.335744	0.337102		0.0204674	0.0206705	0.0132235	0.0137705
si_0413	DNA Metabolism	DNA repair	Nonhomologous_End-Joining_in_Bacteria	0.0715515	0.0822069	0.0578123	0.0594058	0.150183	0.179381	0.107648	0.124154	0.19975	0.204762	0.0665948	0.0527473	0.12842	0.113906	0.172144	0.156411	0.38038	0.379218	0.343409	0.340979	0.142052	0.149852	0.43975	0.387885	0.434246	0.430825	0.316054	0.317578	0.405553	0.430555		0.517806	0.515868	0.682914	0.685698	0.759173	0.773237	0.796871	0.781853	0.756437	0.762067		0.00134149	0.00170959	0.0085232	0.00803277
si_0414	DNA Metabolism	DNA repair	Uracil-DNA_glycosylase	0.605184	0.649219	0.373795	0.394714	0.448324	0.402457	0.469962	0.481729	0.46295	0.444744	0.519576	0.526485	0.480995	0.491122	0.472332	0.524274	0.648952	0.599313	0.570269	0.560701	0.453352	0.436369	0.621665	0.649695	0.656153	0.643916	0.457808	0.466784	0.489126	0.490306		0.498715	0.494319	0.52285	0.533365	0.501295	0.507602	0.541616	0.547659	0.513753	0.51124		0.372897	0.369155	0.374895	0.361857
si_0415	DNA Metabolism	DNA replication	DNA-replication	13.9434	14.0205	14.2063	14.0226	14.4431	14.5505	15.375	15.225	15.6643	15.6275	16.153	16.2706	14.085	14.1391	14.3771	14.378	14.9794	14.9109	14.1971	14.2116	14.2033	14.3132	14.4019	14.0836	14.1449	14.0369	13.6668	13.592	13.6662	13.6084		12.2553	12.2546	10.434	10.4907	10.3261	10.3927	10.3282	10.2976	9.78921	9.82728		15.8863	15.8604	15.5724	15.7447
si_0416	DNA Metabolism	DNA replication	DNA_Helicase_of_Unknown_Function	0.0415108	0.0570936	0.0497013	0.0433355	0.0367114	0.065543	0.00399837	0.00475078	0.0376	0.0188381	0.022656	0.0253864	0.0488894	0.0444441	0.0486627	0.0472655	0.0227677	0.0156149	0.0340991	0.043762	0.0183833	0.0224932	0.0109818	0.0227031	0.0355416	0.0324976	0.0176469	0.0140982	0.00221547	0.00577421		0.0407552	0.0263871	0.0153118	0.0111524	0.00482015	0.00311291	0.00441235	0.00677516	0.00405488	0.00137931		0.0141048	0.0169793	0.00344688	0.0029326
si_0417	DNA Metabolism	DNA replication	DNA_replication,_archaeal	0.103595	0.106928	0.135126	0.133076	0.236955	0.200079	0.1138	0.137139	0.219333	0.294039	0.125775	0.114803	0.0842967	0.0904257	0.122873	0.102305	0.0646777	0.0755462	0.103951	0.0791884	0.0919163	0.0851641	0.137034	0.0937106	0.0945498	0.102135	0.0578588	0.059477	0.0791414	0.0702948		0.102532	0.0985119	0.0575292	0.0615133	0.0622281	0.0591453	0.0717007	0.0862704	0.0439954	0.0433102		0.126139	0.122935	0.143766	0.144909
si_0418	DNA Metabolism	DNA replication	DNA_topoisomerases,_Type_I,_ATP-independent	1.62274	1.579	1.63583	1.60919	1.57414	1.64892	1.76697	1.76127	1.75702	1.8101	2.34482	2.39126	1.84214	1.79188	1.68099	1.74758	1.70018	1.66618	1.6664	1.67728	1.76707	1.73881	1.5895	1.69066	1.62512	1.57938	1.38463	1.41041	1.49692	1.48749		1.50944	1.50473	1.33007	1.34259	1.27425	1.3006	1.39541	1.35142	1.13577	1.13807		2.0255	2.01351	2.0848	2.04995
si_0419	DNA Metabolism	DNA replication	DNA_topoisomerases,_Type_II,_ATP-dependent	3.77512	3.77681	3.25302	3.29422	2.90576	2.93104	3.66896	3.66412	3.59158	3.47277	3.9825	4.01768	3.21471	3.25784	3.82093	3.78373	3.78944	3.83932	3.26334	3.22224	3.51485	3.5181	3.23438	3.27746	3.03995	3.02042	2.96085	3.01277	2.86337	2.89313		2.46247	2.46588	1.83531	1.8446	1.604	1.56461	1.66434	1.63688	1.59492	1.5982		5.09411	5.13487	4.7493	4.73965
si_0420	DNA Metabolism	DNA replication	Plasmid_replication	0.189347	0.198945	0.154972	0.163772	0.200244	0.149484	0.151015	0.152025	0.198183	0.140876	0.13978	0.143292	0.18834	0.194967	0.181573	0.189684	0.240728	0.262478	0.19467	0.206828	0.165297	0.165985	0.263563	0.261327	0.280232	0.261605	0.163523	0.176228	0.202961	0.207746		0.238096	0.22627	0.235351	0.240452	0.264337	0.238261	0.229884	0.262199	0.249713	0.243034		0.0886919	0.0862954	0.0929404	0.0930144
si_0421	DNA Metabolism	DNA uptake, competence	Competence_in_Streptococci	0.028038	0.0282525	0.0213992	0.0249179	0.0467236	0.0287469	0.0492107	0.0598599	0.0376	0.0548763	0.0247156	0.0283481	0.0223339	0.0197064	0.0377136	0.0295409	0.0372694	0.0401525	0.0226479	0.028263	0.0214218	0.0273021	0.023396	0.0371944	0.0266562	0.0380686	0.0535917	0.0480956	0.0238778	0.0292476		0.0287431	0.0274866	0.00924576	0.0115025	0.00771223	0.00988225	0.00573606	0.0099369	0.00554166	0.00599998		0.0499419	0.0480239	0.0267603	0.0248633
si_0422	DNA Metabolism	DNA uptake, competence	DNA_processing_cluster	1.98141	1.95452	2.01118	1.99181	2.0436	2.26986	2.46853	2.40738	2.58422	2.61277	2.83913	2.94412	2.20901	2.17483	2.28836	2.32503	2.02705	2.01387	2.12063	2.12168	2.2066	2.23878	1.85449	1.97613	1.97051	1.93036	1.92684	1.93006	1.78653	1.81022		1.69048	1.67646	1.33271	1.34374	1.28732	1.3048	1.23414	1.27938	1.23484	1.22441		2.96723	2.96987	3.11065	3.10849
si_0423	DNA Metabolism	DNA uptake, competence	Gram_Positive_Competence	0.138551	0.131453	0.104235	0.123326	0.418287	0.543892	0.33371	0.309751	0.302367	0.332534	0.308945	0.330164	0.181667	0.173584	0.326344	0.243479	0.232608	0.227234	0.454485	0.431889	0.219384	0.219193	0.171889	0.160854	0.2153	0.214484	0.412678	0.401653	0.162468	0.16695		0.0810814	0.0916953	0.0784667	0.0814676	0.0710489	0.0738204	0.085379	0.0697841	0.0812327	0.069655		0.583933	0.594004	0.236456	0.250673
si_0424	DNA Metabolism	DNA uptake, competence	Natural_DNA_Transformation_in_Vibrio	0.0653613	0.0490495	0.038484	0.0258207	0.0856599	0.0459951	0.036908	0.0294549	0.0235	0.0409525	0.0123578	0.0126932	0.0213806	0.0225016	0.0252438	0.021767	0.0230577	0.0132355	0.0174313	0.01602	0.0276508	0.0164433	0.0238735	0.0338131	0.0243779	0.0232125	0.0310991	0.0293713	0.00947727	0.011674		0.0379667	0.030785	0.00719115	0.00805174	0.00515756	0.00904226	0.00507421	0.0029359	0.00608231	0.0049655		0.00689911	0.00505106	0.00313353	0.000637521
si_0425	DNA Metabolism	Unclassified dna metabolism	DNA_phosphorothioation	0.0127445	0.00725932	0.0445241	0.0373769	0.0878848	0.146034	0.0313718	0.0342056	0.107317	0.126134	0.117124	0.121573	0.0582859	0.0470996	0.0559621	0.0671667	0.0314687	0.0276606	0.03728	0.033082	0.0583403	0.061585	0.0372426	0.0313979	0.0428322	0.0494427	0.0235051	0.0252594	0.0375399	0.0372813		0.0195196	0.0224291	0.00533221	0.00390084	0.00554317	0.00830109	0.015002	0.015357	0.00182469	0.00268965		0.123226	0.112289	0.124088	0.118834
si_0426	DNA Metabolism	Unclassified dna metabolism	DNA_structural_proteins,_bacterial	0.318249	0.299202	0.344458	0.34542	0.594057	0.602536	0.580378	0.638505	0.61335	0.597906	0.516693	0.510407	0.600018	0.600695	0.461079	0.419792	0.529748	0.521537	0.521665	0.50717	0.54694	0.568071	0.54336	0.547772	0.61127	0.638809	0.668703	0.645215	0.608392	0.586585		0.404978	0.407681	0.396051	0.434444	0.489486	0.499597	0.457782	0.555337	0.446712	0.463723		0.509652	0.526903	0.467585	0.479544
si_0427	DNA Metabolism	Unclassified dna metabolism	Nucleoid-associated_proteins_in_Bacteria	0.0273097	0.0294297	0.046595	0.0487524	0.0444986	0.0574939	0.0707404	0.0728454	0.0391667	0.032762	0.031581	0.0380796	0.0926038	0.103423	0.0577869	0.0497531	0.102962	0.108561	0.215664	0.219461	0.261316	0.23424	0.210087	0.212539	0.191378	0.225162	0.513497	0.494173	0.579714	0.591229		0.613473	0.534339	1.01263	1.00722	1.13032	1.15029	1.09868	1.12016	1.23876	1.26965		0.0210806	0.0205928	0.00626705	0.00637521
si_0428	DNA Metabolism	Unclassified dna metabolism	Restriction-Modification_System	1.22002	1.25135	1.40165	1.36796	1.94014	1.95364	2.20771	2.24775	2.18393	2.18522	2.47623	2.47983	1.54444	1.52005	1.51006	1.5013	2.1216	2.04109	1.30162	1.29528	1.97536	2.00717	2.05264	1.93604	1.60119	1.75185	1.68767	1.66624	1.81545	1.80796		0.932651	0.952136	0.232269	0.235901	0.219799	0.220868	0.249519	0.245261	0.161316	0.160344		1.75345	1.78256	1.86332	1.83396
si_0429	DNA Metabolism	Unclassified dna metabolism	Type_I_Restriction-Modification	0.914694	0.901922	0.539467	0.525804	1.32828	1.44425	1.38928	1.45089	1.58233	1.62745	1.65279	1.6504	1.03948	1.02222	0.970212	1.00968	1.42349	1.42705	0.992055	0.963676	1.24672	1.26846	1.12683	1.08299	1.09906	1.19754	0.8289	0.856028	0.988837	0.991282		0.618621	0.662537	0.150672	0.148632	0.14258	0.14438	0.143622	0.133922	0.0910995	0.0893101		1.3385	1.36114	1.41635	1.38495
si_0430	DNA Metabolism	Unclassified dna metabolism	YcfH	0.474643	0.500697	0.610912	0.623309	0.560683	0.486398	0.685874	0.695831	0.74965	0.771544	0.725814	0.668508	0.628753	0.587976	0.689185	0.655497	0.524962	0.575073	0.582866	0.55497	0.627158	0.619883	0.582513	0.508646	0.603296	0.583563	0.585531	0.59242	0.552144	0.513403		0.537111	0.53214	0.413564	0.408388	0.412749	0.433287	0.401083	0.421867	0.385619	0.380964		0.840925	0.836844	0.772853	0.766173
si_0431	Dormancy and Sporulation	Spore DNA protection	Dipicolinate_Synthesis	0.00819292	0.00588594	0.00431435	0.00722258	0.0444986	0.0344963	0.0307567	0.0348391	0.00783333	0.0204762	0.0130443	0.0172063	0.0163419	0.015793	0.010645	0.0155479	0.00870103	0.0182917	0.00127235	0.00429805	0.018991	0.0155126	0.0167114	0.00144913	0.00455662	0.00812439	0.0133798	0.0113814	0.00898495	0.0128037		0.00107251	0.00109946	0.000489194	0.000500108	0.00192806	0.000494112	0.00220618	0.00112919	0	0		0.0136066	0.0120448	0.0100273	0.0114754
si_0432	Dormancy and Sporulation	Spore DNA protection	Small_acid-soluble_spore_proteins	0.0628124	0.0529734	0.0379663	0.0315988	0.339302	0.321966	0.287575	0.253375	0.497417	0.544668	0.501452	0.495317	0.141902	0.125506	0.145988	0.158588	0.0640976	0.0703413	0.0951721	0.0735879	0.218472	0.220279	0.047747	0.0579653	0.0797408	0.0603526	0.126204	0.124828	0.168252	0.170716		0.0311027	0.0395807	0.0117407	0.0115025	0.00482015	0.00335997	0.00882471	0.00903355	0.000675813	0.000689653		0.848897	0.85258	0.840725	0.844078
si_0433	Dormancy and Sporulation	Unclassified dormancy and sporulation	Bacillus_Sporulation_Killing_Factor_A_Biosynthetic_Cluster	0.0098315	0.00804411	0.00604009	0.00469468	0.00444986	0.0103489	0.0055362	0.00411735	0.00391667	0.00819049	0.00576697	0.00521831	0.00626438	0.00586998	0.00608283	0.00590818	0.00652577	0.00669209	0.00598007	0.00586098	0.00395012	0.00372302	0.00381976	0.0043474	0.0059236	0.00580314	0.0033992	0.0044057	0.00603099	0.007155		0.00514803	0.00571721	0.00406031	0.00390084	0.00356691	0.00296467	0.00242679	0.00316174	0.00310874	0.00310344		0.00517433	0.00489564	0.00407359	0.00369762
si_0434	Dormancy and Sporulation	Unclassified dormancy and sporulation	Bacillus_biofilm_matrix_protein_component_TasA_and_homologs	0.0345923	0.0506191	0.0284747	0.0216678	0.270329	0.258722	0.0648966	0.0690447	0.1833	0.178553	0.0793645	0.0803902	0.0152524	0.014675	0.0136864	0.0124383	0.034224	0.027958	0.0114512	0.00755415	0.0285624	0.0290085	0.0205312	0.0159405	0.0205048	0.0197307	0.00810023	0.01028	0.0129236	0.0219671		0.00386102	0.00395807	0.00743575	0.00690149	0.00641079	0.0079058	0.00507421	0.00722684	0.00587957	0.00917239		0.0697576	0.0695492	0.0867987	0.0853641
si_0435	Dormancy and Sporulation	Unclassified dormancy and sporulation	Exosporium	0.0202092	0.0235437	0.00880128	0.00848654	0.271442	0.257572	0.0366004	0.0367394	0.0697167	0.0696192	0.0212829	0.0249633	0.0053111	0.00223618	0.00608283	0.00186574	0.00942612	0.0046101	0.00458048	0.00963806	0.00425398	0.00822167	0.00190988	0.00386435	0.00455662	0.00580314	0.0139584	0.0107205	0.0449247	0.040294		0.00450452	0.00373818	0.00709331	0.00975211	0.00751943	0.0100305	0.0099278	0.012647	0.00804217	0.00703446		0.0116902	0.0115009	0.0184878	0.0166393
si_0436	Dormancy and Sporulation	Unclassified dormancy and sporulation	Persister_Cells	0.374507	0.288607	0.318399	0.328086	0.302591	0.311617	0.242055	0.244507	0.1786	0.167905	0.209945	0.198155	0.309406	0.308034	0.236622	0.26307	0.301926	0.288355	0.28857	0.286146	0.22379	0.201353	0.339481	0.26181	0.265651	0.25232	0.21509	0.226233	0.171083	0.210508		0.265338	0.303232	0.244206	0.2297	0.248864	0.246957	0.241135	0.239389	0.240792	0.252206		0.0728622	0.0719193	0.0307712	0.0373588
si_0437	Dormancy and Sporulation	Unclassified dormancy and sporulation	SpoVS_protein_family	0.0118342	0.0123605	0.00742069	0.00993105	0.0344865	0.0597936	0.0430593	0.0310385	0.04935	0.0622477	0.0834837	0.0840571	0.0140268	0.014675	0.0176402	0.0174136	0.0120364	0.0182917	0.0143776	0.0140664	0.0224853	0.0218727	0.0109818	0.0149744	0.0102524	0.0106778	0.0173576	0.0174759	0.0209239	0.0261095		0.0130846	0.00989517	0.000733791	0.000900194	0.00120504	0.00370584	0.00441235	0.00112919	0	0		0.120083	0.119632	0.105537	0.111885
si_0438	Dormancy and Sporulation	Unclassified dormancy and sporulation	Spore_Core_Dehydration	0.0688205	0.0741628	0.038484	0.0353907	0.437199	0.418555	0.324483	0.316085	0.391667	0.351372	0.698764	0.676829	0.280944	0.308593	0.225673	0.248144	0.186202	0.185594	0.232332	0.231704	0.3783	0.387194	0.143718	0.155057	0.266562	0.253481	0.250384	0.269041	0.384876	0.421015		0.181468	0.213296	0.287842	0.301765	0.271712	0.265437	0.290112	0.292009	0.301142	0.312275		0.791634	0.787965	0.842919	0.831583
si_0439	Dormancy and Sporulation	Unclassified dormancy and sporulation	Spore_germination	0.087027	0.079264	0.0880128	0.105991	0.770939	0.726722	0.234673	0.2008	0.362683	0.398877	0.331738	0.312253	0.086748	0.0743531	0.0614366	0.072453	0.102962	0.100084	0.0586556	0.0421991	0.0993607	0.113707	0.0405849	0.0468553	0.0314407	0.0533889	0.0476612	0.0626344	0.0828338	0.0825964		0.0244531	0.022649	0.00440274	0.009252	0.00255468	0.00513877	0.0176494	0.0101627	0.000675813	0.00275861		0.424947	0.40661	0.428291	0.427522
si_0440	Dormancy and Sporulation	Unclassified dormancy and sporulation	Spore_pigment_biosynthetic_cluster_in_Actinomycetes	0.0243967	0.0260943	0.0155317	0.0133618	0.0144621	0.0586437	0.0190691	0.0408567	0.0571833	0.0147429	0.0223813	0.0173474	0.0138906	0.0129978	0.0188568	0.02923	0.0233478	0.0282555	0.0330812	0.0338635	0.023093	0.0207869	0.0424948	0.0376775	0.0400982	0.0336582	0.0240837	0.0247454	0.0327397	0.0386621		0.0210211	0.0455178	0.0382549	0.0395585	0.0422245	0.0424443	0.0439029	0.0422318	0.0321687	0.0381378		0.0167495	0.0140653	0.0292045	0.0294535
si_0441	Dormancy and Sporulation	Unclassified dormancy and sporulation	Sporulation-associated_proteins_with_broader_functions	0.232679	0.228374	0.256445	0.257485	0.33374	0.333464	0.39061	0.413635	0.5311	0.494706	0.48319	0.496868	0.23151	0.216211	0.300188	0.307536	0.206794	0.198532	0.211465	0.227406	0.354751	0.335692	0.245419	0.25553	0.199352	0.184772	0.194912	0.182249	0.242594	0.236617		0.183613	0.189548	0.105421	0.0998716	0.0839669	0.0848885	0.079643	0.0919163	0.0768399	0.0758618		0.60877	0.608575	0.71927	0.726838
si_0442	Dormancy and Sporulation	Unclassified dormancy and sporulation	Sporulation_Cluster_III_A	0.014019	0.0127529	0.0138059	0.0189593	0.103459	0.0885405	0.101805	0.100717	0.144917	0.199029	0.176854	0.165858	0.0415355	0.0459815	0.0510958	0.0584599	0.0187072	0.0185891	0.0235386	0.0261791	0.0578845	0.0527428	0.0143241	0.00676262	0.0250614	0.0199628	0.0325456	0.0417073	0.0430785	0.0433066		0.0137281	0.0129737	0.00557681	0.00500108	0.00544676	0.00434819	0.00529482	0.00858187	0.00709603	0.00765515		0.19398	0.196447	0.218908	0.21357
si_0443	Dormancy and Sporulation	Unclassified dormancy and sporulation	Sporulation_draft	0.0832037	0.0643529	0.0626444	0.0669895	0.294804	0.401307	0.228522	0.263827	0.550683	0.502077	0.440624	0.436646	0.123517	0.113906	0.160587	0.155168	0.0935361	0.100827	0.0984803	0.0996367	0.175021	0.205852	0.0873769	0.110617	0.0551351	0.0631381	0.118611	0.125709	0.119143	0.116237		0.0476192	0.0483764	0.00929468	0.00660143	0.00371151	0.0043976	0.00948656	0.014002	0.000675813	0.00344827		0.630808	0.606321	0.693763	0.678897
si_0444	Dormancy and Sporulation	Unclassified dormancy and sporulation	Sporulation_gene_orphans	0.47173	0.442034	0.358091	0.386589	2.72665	2.65852	1.68977	1.59753	3.3605	3.29258	3.2317	3.32604	0.808513	0.818723	0.960175	1.03611	0.493493	0.487779	0.608694	0.593783	2.20143	2.50311	0.47556	0.482078	0.532441	0.541781	0.643968	0.695367	0.997452	0.999441		0.338054	0.319724	0.111879	0.108573	0.0641079	0.0636911	0.156197	0.206868	0.059066	0.055586		4.50745	4.52097	4.66382	4.61948
si_0445	Fatty Acids, Lipids, and Isoprenoids	Fatty acids	Acyl-CoA_thioesterase_II	0.344103	0.302145	0.655782	0.598572	0.155745	0.149484	0.181464	0.174195	0.180167	0.151524	0.0686544	0.0578245	0.0887907	0.0985318	0.103408	0.0901775	0.328174	0.324938	0.128508	0.149129	0.218776	0.227259	0.362877	0.371944	0.218718	0.20427	0.183991	0.174392	0.246286	0.241136		0.503005	0.510151	0.367433	0.36818	0.330758	0.314256	0.330926	0.347114	0.288842	0.272965		0.041203	0.0339975	0.0188012	0.0140255
si_0446	Fatty Acids, Lipids, and Isoprenoids	Fatty acids	Carnitine_Metabolism_in_Microorganisms	0.253252	0.260355	0.43644	0.489149	0.409388	0.396708	0.581609	0.560593	0.282	0.235067	0.182209	0.185744	0.505099	0.478264	0.281027	0.279861	0.337455	0.332522	0.178639	0.174006	0.402457	0.397898	0.328499	0.346826	0.32557	0.321726	0.595946	0.586252	0.153975	0.157285		0.146075	0.133035	0.0185894	0.0224048	0.0216425	0.0236186	0.00728038	0.0155829	0.00277083	0.00551723		0.170025	0.163149	0.0468149	0.0498542
si_0447	Fatty Acids, Lipids, and Isoprenoids	Fatty acids	Fatty_Acid_Biosynthesis_FASI	1.09749	0.996097	2.87284	2.91305	0.450549	0.313916	0.782757	0.711984	0.2585	0.235886	0.236858	0.230311	0.065095	0.0532491	0.00912425	0.00932871	0.871698	0.883355	0.0652718	0.0596518	0.805217	0.814411	1.18412	1.16897	0.0842974	0.0900647	0.0848355	0.0810649	0.0947727	0.0869898		1.0236	0.998973	0.184768	0.173638	0.0587576	0.0619123	0.0712595	0.0553305	0.0515645	0.0537929		0.156533	0.148423	0.0565915	0.0634334
si_0448	Fatty Acids, Lipids, and Isoprenoids	Fatty acids	Fatty_Acid_Biosynthesis_FASII	8.22587	8.28308	7.79327	7.69476	8.88193	9.33585	8.78503	8.6743	9.80812	9.73276	8.41689	8.43533	7.54136	7.61784	8.36177	8.35013	9.47745	9.37279	9.00827	8.93344	8.46222	8.23982	9.03993	9.06095	8.97221	9.058	8.54987	8.56336	8.92968	8.99886		9.28747	9.16337	10.1916	10.2742	10.3687	10.3563	10.3756	10.4986	10.3516	10.4385		7.40646	7.38247	8.79782	8.81871
si_0449	Fatty Acids, Lipids, and Isoprenoids	Fatty acids	Fatty_acid_degradation_regulons	1.18652	1.19014	1.597	1.5292	1.18923	1.3971	1.07218	1.11485	0.973684	0.878021	0.60869	0.640019	1.20589	1.16966	1.11894	1.09146	1.71686	1.68626	1.80471	1.79607	1.46717	1.48766	2.08607	2.03024	2.07827	2.19196	2.33323	2.32599	2.66484	2.67773		3.08066	2.92633	4.27047	4.19626	4.45965	4.44919	4.1999	4.23018	4.51497	4.4595		0.52713	0.504678	0.442705	0.448815
si_0450	Fatty Acids, Lipids, and Isoprenoids	Fatty acids	Phospholipid_and_Fatty_acid_biosynthesis_related_cluster	0.331722	0.332359	0.317536	0.31978	0.806538	0.665779	0.285114	0.283147	0.471567	0.417715	0.227109	0.210143	0.297558	0.334868	0.405117	0.443425	0.549035	0.501609	0.494437	0.500788	0.464291	0.455139	0.537153	0.546806	0.779865	0.771817	0.915905	0.905298	0.81123	0.788431		0.680826	0.643406	1.08435	1.06448	1.10632	1.12015	1.14236	1.13507	1.14665	1.15365		0.0894584	0.0937554	0.134742	0.14612
si_0451	Fatty Acids, Lipids, and Isoprenoids	Fatty acids	Polyunsaturated_Fatty_Acids_synthesis	0.0172962	0.0300183	0.0100093	0.0102922	0.0700854	0.0770418	0.0107648	0.0294549	0.047	0.050781	0.0120832	0.0124111	0.0111669	0.0104821	0.0161195	0.0164807	0.0205924	0.0380705	0.0159044	0.0132849	0.0255239	0.0276124	0.0491794	0.0318809	0.0252892	0.0232125	0.0195997	0.0151997	0.0217854	0.0229713		0.0557703	0.0591511	0.024851	0.0261556	0.0237151	0.0249033	0.0264741	0.0345533	0.0225046	0.0244827		0.0114219	0.00983013	0.0117821	0.00714024
si_0452	Fatty Acids, Lipids, and Isoprenoids	Isoprenoids	Acyclic_terpenes_utilization	0.15257	0.176774	0.178787	0.166119	0.163533	0.158683	0.111647	0.0896315	0.134733	0.133505	0.0576697	0.0600811	0.0901525	0.091404	0.125915	0.128736	0.180401	0.193773	0.148229	0.148739	0.106957	0.103314	0.19433	0.165201	0.194795	0.187557	0.0862819	0.0773201	0.109666	0.112095		0.168169	0.186029	0.143921	0.141531	0.145038	0.146455	0.140313	0.139568	0.138406	0.144138		0.0365653	0.0362899	0.0545234	0.0545081
si_0453	Fatty Acids, Lipids, and Isoprenoids	Isoprenoids	Archaeal_lipids	0.198997	0.192863	0.141511	0.155105	0.228056	0.225376	0.18331	0.183697	0.160583	0.167905	0.164084	0.149498	0.26501	0.257161	0.367707	0.369728	0.189392	0.193327	0.432855	0.426419	0.175021	0.176533	0.127962	0.131388	0.186821	0.172701	0.208436	0.202295	0.152867	0.177745		0.09674	0.12292	0.122396	0.123577	0.107971	0.107222	0.119795	0.114274	0.110698	0.108827		0.202604	0.204102	0.19829	0.195783
si_0454	Fatty Acids, Lipids, and Isoprenoids	Isoprenoids	Carotenoids	1.45106	1.39869	1.87226	1.74046	1.38725	1.16713	0.626513	0.663843	0.90005	0.941088	0.528227	0.494188	1.00135	0.97861	1.22295	1.14712	1.13055	1.1091	1.14156	1.13846	0.706464	0.696205	1.06142	1.08588	1.22072	1.30663	0.602165	0.587353	0.842124	0.778138		1.4762	1.46954	1.28545	1.28373	1.1618	1.16536	1.11941	1.09893	1.10313	1.12482		0.171021	0.169832	0.212579	0.226065
si_0455	Fatty Acids, Lipids, and Isoprenoids	Isoprenoids	Isoprenoid_Biosynthesis	4.62681	4.58161	4.73837	4.68186	3.95148	3.89693	3.91471	4.04735	4.21903	4.2738	4.21071	4.24305	3.93879	3.88132	4.11412	4.13759	4.17475	4.19415	3.90091	3.86642	3.95574	3.92794	4.1664	4.13244	3.66739	3.70078	3.25752	3.26007	3.31495	3.3326		3.63429	3.66055	2.68846	2.69513	2.45316	2.52353	2.64234	2.60731	2.41137	2.45999		3.85219	3.82454	3.96322	3.92152
si_0456	Fatty Acids, Lipids, and Isoprenoids	Isoprenoids	Myxoxanthophyll_biosynthesis_in_Cyanobacteria	0.00691847	0.00392396	0.00172574	0.00361129	0.0111247	0.0344963	0.0123027	0.00475078	0.0235	0.0245715	0.00686544	0.00564142	0.00204273	0.00349404	0.00456213	0.00248766	0.00290034	0.00594852	0.00445324	0.00260488	0.00455783	0.00310252	0.0253059	0.0193218	0.00455662	0.00464251	0	0.00146857	0.00492326	0.00564869		0.00214501	0.00439785	0.000978387	0	0.00168705	0.00197645	0	0	0.00236534	0		0	0	0	0
si_0457	Fatty Acids, Lipids, and Isoprenoids	Isoprenoids	Polyprenyl_Diphosphate_Biosynthesis	1.39516	1.3883	1.08653	1.04421	0.972295	0.924501	0.855343	0.921969	0.9588	0.944364	0.885642	0.921244	0.873063	0.836053	0.854942	0.863838	0.952038	1.00099	0.80311	0.770524	0.907464	0.876926	0.90958	0.913437	0.717439	0.693359	0.73864	0.748675	0.711288	0.749644		0.749252	0.763028	0.514289	0.501108	0.464999	0.475781	0.460208	0.465679	0.457863	0.459654		0.73188	0.737182	0.932036	0.931036
si_0458	Fatty Acids, Lipids, and Isoprenoids	Isoprenoids	polyprenyl_synthesis	0.334453	0.303714	0.388982	0.372866	0.124596	0.0954398	0.114415	0.105784	0.0846	0.0573334	0.0749706	0.059658	0.0397652	0.0438851	0.0504875	0.0559723	0.220571	0.204629	0.0452958	0.0519674	0.146154	0.149231	0.20006	0.18404	0.0667544	0.0545495	0.0383315	0.0441304	0.0787721	0.0765711		0.196268	0.168658	0.062519	0.0594628	0.0453094	0.0460019	0.0474328	0.040651	0.0442657	0.0406206		0.0526249	0.052531	0.0735126	0.0710199
si_0459	Fatty Acids, Lipids, and Isoprenoids	Phospholipids	Glycerolipid_and_Glycerophospholipid_Metabolism_in_Bacteria	7.22816	7.14102	7.54994	7.60881	8.67835	8.56314	7.74515	7.9905	8.4224	8.33383	8.149	8.20953	6.57405	6.70016	7.00469	6.97539	7.16675	7.14938	6.83013	6.80916	7.83036	7.68943	7.60323	7.68185	6.50411	6.78804	7.41735	7.43815	7.31178	7.15776		7.17399	7.30967	6.91343	6.97741	6.95012	6.92558	6.9007	7.08343	6.97668	6.96377		9.44116	9.45752	9.94337	9.87349
si_0460	Fatty Acids, Lipids, and Isoprenoids	Phospholipids	Sphingolipid_biosynthesis	0.00163858	0.00294297	0.00483207	0.00415299	0.00556233	0.00804914	0.0144556	0.0177363	0.00235	0.00245715	0.037348	0.0392079	0.0178399	0.0206847	0.0121657	0.0087068	0.016677	0.0184404	0.0111967	0.0127639	0.0138254	0.0108588	0.0047747	0.00966089	0.00751842	0.0123026	0.00925741	0.00844426	0.010585	0.0104187		0.00321752	0.000659678	0.00185894	0.00175038	0.00159065	0.000741169	0	0	0.000675813	0		0.00321958	0.00590585	0.000626706	0.00127504
si_0461	Fatty Acids, Lipids, and Isoprenoids	Triacylglycerols	Triacylglycerol_metabolism	0.562034	0.545038	0.605217	0.589905	0.693066	0.56114	0.443819	0.403817	0.4465	0.431639	0.285328	0.306893	0.364968	0.337244	0.546543	0.540443	0.531633	0.517075	0.630325	0.630251	0.447883	0.450641	0.700925	0.602356	0.517404	0.48166	0.554649	0.559451	0.609007	0.611816		0.650796	0.632192	0.662026	0.6947	0.671446	0.640567	0.661632	0.664869	0.689396	0.703032		0.268567	0.256982	0.211889	0.207768
si_0462	Fatty Acids, Lipids, and Isoprenoids	Unclassified fatty acids, lipids, and isoprenoids	Cholesterol_catabolic_operon_in_Mycobacteria	0.0327717	0.0306069	0.00172574	0.00180565	0.0122371	0.0114988	0.00338323	0.00981829	0.0235	0.000819049	0.00274618	0.00564142	0.00749002	0.00712783	0.0298059	0.0326505	0.0403148	0.0327169	0.024302	0.0309981	0.0139774	0.01846	0.0286482	0.0376775	0.029618	0.0322654	0.0214078	0.0194585	0.0494788	0.0400429		0.0557703	0.0455178	0.0651606	0.0671145	0.0754835	0.0673475	0.0597874	0.0580405	0.0601473	0.0531723		0.000383284	0.000388543	0.00263216	0.00580145
si_0463	Fatty Acids, Lipids, and Isoprenoids	Unclassified fatty acids, lipids, and isoprenoids	Polyhydroxybutyrate_metabolism	1.77477	1.7801	1.80927	1.82786	2.008	1.8467	1.61934	1.6292	1.70218	1.91903	1.42993	1.48482	1.82116	1.8067	2.08611	1.94752	2.22529	2.17998	2.70045	2.68042	2.08308	2.14772	2.7507	2.68283	2.9561	3.00626	2.83703	2.8488	3.73306	3.77696		4.27286	4.31056	5.68561	5.7775	5.90482	6.02615	5.84769	5.90568	6.1426	6.2266		1.54693	1.55611	2.10554	2.1028
si_0464	Iron acquisition and metabolism	Siderophores	Alcaligin_Siderophore	0.00182065	0.000588594	0.00120802	0.000902823	0	0.00689926	0.0046135	0	0	0.00409525	0.000411926	0.000705177	0.010486	0.00461213	0.0115574	0.0115054	0.0114564	0.0133842	0.0323178	0.027742	0.0299298	0.0311803	0.0343778	0.0241522	0.0266562	0.0287836	0.0450575	0.0389905	0.0398784	0.0475745		0.0615618	0.0584915	0.107574	0.118426	0.107393	0.114041	0.0805254	0.0901096	0.119281	0.108965		0.000459941	0.000310834	0	0
si_0465	Iron acquisition and metabolism	Siderophores	Bacillibactin_Siderophore	0.159671	0.149307	0.129603	0.12802	0.319278	0.310467	0.0935003	0.106734	0.109667	0.178553	0.10559	0.0902627	0.144489	0.139761	0.19678	0.195592	0.0993368	0.0817922	0.139959	0.157335	0.100576	0.083768	0.0840347	0.119795	0.136015	0.177808	0.0962626	0.102506	0.110035	0.102806		0.181039	0.156124	0.159575	0.160085	0.146629	0.149123	0.143181	0.144537	0.158816	0.167655		0.0492136	0.0432448	0.0517032	0.0512567
si_0466	Iron acquisition and metabolism	Siderophores	Iron_siderophore_sensor_&_receptor_system	0.0176603	0.00824031	0.00258861	0.00541694	0.0556233	0.0229975	0.016301	0.00950157	0.02585	0.0352191	0.0137309	0.0100135	0.0660483	0.0563239	0.0547455	0.0553503	0.0984667	0.0942841	0.160317	0.146655	0.0995127	0.0806654	0.181438	0.176311	0.269524	0.275765	0.249154	0.260891	0.336136	0.345574		0.398329	0.370519	0.550049	0.570973	0.613797	0.610377	0.652587	0.645221	0.668041	0.646481		0.000766567	0.00244782	0.000188012	0.000637521
si_0467	Iron acquisition and metabolism	Siderophores	Petrobactin-mediated_iron_uptake_system	0.429309	0.46185	0.899629	0.891267	0.349314	0.37026	0.087349	0.0813968	0.0383833	0.0704382	0.024441	0.0208733	0.0492979	0.0607962	0.0267645	0.0245656	0.199689	0.205373	0.05293	0.0480601	0.133696	0.140544	0.055864	0.0468553	0.0287067	0.0194985	0.0537364	0.0501516	0.114343	0.11561		0.611972	0.562486	0.197928	0.195842	0.085172	0.0848885	0.0758925	0.0885288	0.0848145	0.0928273		0.00479105	0.00404085	0.00632973	0.00663022
si_0468	Iron acquisition and metabolism	Siderophores	Salmochelin-mediated_Iron_Acquisition	0.030769	0.0329612	0.0205363	0.0214872	0.368226	0.341513	0.127333	0.115286	0.0274167	0.0212953	0.0286975	0.0267967	0.0641418	0.0690422	0.0310225	0.0254985	0.0388646	0.0349476	0.0157772	0.0231834	0.0657847	0.0684105	0.0954939	0.104821	0.0448827	0.0584956	0.214728	0.218523	0.0289241	0.0313816		0.0227371	0.022649	0.0242151	0.023205	0.0206302	0.0187269	0.0220618	0.0237131	0.0234507	0.0248275		0.0177077	0.0180284	0.0155423	0.0135155
si_0469	Iron acquisition and metabolism	Siderophores	Siderophore_Achromobactin	0.0289483	0.0298221	0.0213992	0.0167925	0.0723103	0.0678427	0.0233751	0.0269211	0.0336833	0.0221143	0.0183994	0.0191808	0.0243766	0.0243185	0.047142	0.0603257	0.0358192	0.028999	0.0203577	0.0255278	0.0227892	0.0215625	0.0405849	0.0512027	0.0328076	0.0413183	0.017213	0.0187242	0.0201854	0.0198332		0.0353927	0.0358425	0.0213288	0.0221548	0.0159065	0.0243103	0.0419174	0.0194221	0.0341961	0.0353102		0.00969708	0.0106072	0.0123461	0.014153
si_0470	Iron acquisition and metabolism	Siderophores	Siderophore_Aerobactin	0.173326	0.172262	0.279397	0.293417	0.451661	0.455351	0.313718	0.318936	0.278867	0.297315	0.145135	0.134125	0.28394	0.261354	0.168494	0.176935	0.199689	0.168194	0.182583	0.178304	0.21513	0.211437	0.293644	0.281615	0.238311	0.218198	0.345779	0.343424	0.153483	0.153519		0.181682	0.213516	0.140301	0.150232	0.13588	0.132472	0.145166	0.165088	0.162736	0.171655		0.112379	0.113221	0.0697523	0.0762476
si_0471	Iron acquisition and metabolism	Siderophores	Siderophore_Desferrioxamine_E	0.0218478	0.0209932	0.00552237	0.00451411	0	0.00344963	0.00707404	0.00475078	0.00391667	0.00655239	0.000686544	0.00211553	0.00408546	0.00740736	0.0100367	0.00559723	0.0195773	0.0156149	0.00279918	0.0032561	0.00212699	0.00573966	0.00954939	0.00241522	0.00159482	0.00603526	0.00195273	0.00293713	0.00738489	0.0066529		0.0617763	0.059371	0.0047941	0.00350076	0.00602518	0.0074611	0.00661853	0.0029359	0.00236534	0.00296551		0.000498269	0.000971357	0.00200546	0.0015938
si_0472	Iron acquisition and metabolism	Siderophores	Siderophore_Enterobactin	0.519249	0.485982	0.685982	0.667006	0.997882	1.07858	0.808593	0.784513	0.583583	0.544668	0.386112	0.383193	1.06726	0.980566	0.556275	0.541376	0.268137	0.254002	0.622182	0.620222	0.830893	0.812239	0.729574	0.714906	0.79718	0.784352	1.37697	1.37546	0.761136	0.716881		0.554271	0.569302	0.794842	0.770416	0.812869	0.826502	0.802386	0.774627	0.879029	0.84248		0.40195	0.397441	0.129101	0.131839
si_0473	Iron acquisition and metabolism	Siderophores	Siderophore_Pyoverdine	0.302228	0.27762	0.298381	0.309488	0.266992	0.362211	0.270351	0.243557	0.274167	0.283391	0.149804	0.141459	0.396154	0.402373	0.451346	0.442181	0.625459	0.637235	1.26612	1.34412	1.01716	1.03903	0.880931	0.798955	1.04597	1.03946	2.09326	2.10879	2.8614	2.85798		2.78658	2.7933	5.42579	5.33315	5.51155	5.39269	5.29902	5.30563	5.67858	5.6686		0.0597539	0.0580872	0.0625452	0.0568669
si_0474	Iron acquisition and metabolism	Siderophores	Siderophore_Staphylobactin	0.00873911	0.0102023	0.00742069	0.0108339	0.0422737	0.0206978	0.0744312	0.0525753	0.0101833	0.0106476	0.00494312	0.00606453	0.0115755	0.0109014	0.674282	0.602013	0.0110213	0.012938	0.0147593	0.0108103	0.020966	0.0268368	0.00572964	0.00821175	0.00956889	0.00858864	0.00925741	0.0106471	0.00652332	0.00728053		0.0107251	0.010335	0.00733791	0.00760164	0.00510935	0.00503995	0.00463297	0.00609764	0.00446036	0.00599998		0.00394782	0.00497335	0.0103406	0.00981783
si_0475	Iron acquisition and metabolism	Siderophores	Siderophore_Yersiniabactin_Biosynthesis	0.0300407	0.0380624	0.114417	0.11827	0.899985	0.902654	0.178696	0.189715	0.412033	0.443106	0.0753825	0.0629018	0.22402	0.244583	0.142338	0.137132	0.0353842	0.0349476	0.0337174	0.037901	0.13476	0.132012	0.204357	0.193701	0.0410095	0.0538531	0.61475	0.612686	0.0704026	0.0666545		0.121837	0.12204	0.0637419	0.0606131	0.0589504	0.0549947	0.0648616	0.078366	0.0638643	0.0583447		0.0261783	0.0306949	0.0253189	0.0227595
si_0476	Iron acquisition and metabolism	Siderophores	Siderophore_[Alcaligin-like]	0.0103777	0.0105947	0.0195009	0.0191398	0.0233618	0.00804914	0.0190691	0.0164694	0.04935	0.0548763	0.0107101	0.0105777	0.00708147	0.00698807	0.0103408	0.00684105	0.0137766	0.0132355	0.00687072	0.0097683	0.0158005	0.0207869	0.0124142	0.0135252	0.0127585	0.00882077	0.0143924	0.0124828	0.0150159	0.00941448		0.0190906	0.0244081	0.0225518	0.0195042	0.0210158	0.0201104	0.0333133	0.021003	0.0175711	0.0157931		0.00724406	0.0067995	0.0042616	0.00465391
si_0477	Iron acquisition and metabolism	Siderophores	Siderophore_assembly_kit	0.738273	0.751634	0.860109	0.880433	1.33162	1.24532	0.855958	0.872877	0.791167	0.824783	0.477148	0.453147	0.800751	0.76156	0.771607	0.641504	0.656348	0.631733	0.650428	0.637805	0.678357	0.652614	0.857536	0.85209	0.629724	0.63997	0.806407	0.830989	0.569744	0.546542		0.824328	0.846587	0.706347	0.736159	0.679159	0.679998	0.713257	0.755204	0.721835	0.697998		0.277919	0.276021	0.235077	0.223451
si_0478	Iron acquisition and metabolism	Siderophores	Siderophore_pyochelin	0.056076	0.0500305	0.0462499	0.0480302	0.0878848	0.0632432	0.0409064	0.0516252	0.0720667	0.0614287	0.0275991	0.027643	0.0488894	0.0385742	0.0340639	0.0475764	0.0703333	0.0657312	0.0430056	0.0445435	0.0445148	0.0460724	0.0329454	0.0381605	0.0467053	0.0636024	0.056123	0.058449	0.0541559	0.050085		0.0628488	0.0767426	0.0724007	0.0721656	0.0732662	0.071251	0.0719213	0.0724942	0.0662972	0.063724		0.0194708	0.0202042	0.02206	0.0219945
si_0479	Iron acquisition and metabolism	Siderophores	Vibrioferrin_synthesis	0.050614	0.0600366	0.0685119	0.0698785	0.113472	0.0724423	0.0701252	0.076646	0.0438667	0.0761716	0.0370734	0.035682	0.0585583	0.0663867	0.0915466	0.0656119	0.0224777	0.0234967	0.0316816	0.0358171	0.0317529	0.0248201	0.0482244	0.0782532	0.0391869	0.0538531	0.0310268	0.0319413	0.0113235	0.0153142		0.0409697	0.0494759	0.0136974	0.014053	0.0101223	0.00785639	0.0105896	0.0146795	0.0097317	0.00703446		0.0135299	0.0144538	0.01009	0.0114116
si_0480	Iron acquisition and metabolism	Unclassified iron acquisition and metabolism	Campylobacter_Iron_Metabolism	0.0812009	0.0694541	0.057122	0.0621142	0.0901098	0.0758919	0.138097	0.136189	0.1457	0.108934	0.124676	0.146113	0.0826625	0.0859533	0.10645	0.105725	0.0727986	0.0728694	0.0600551	0.0713737	0.113946	0.119447	0.0802149	0.0787362	0.0797408	0.0543174	0.118104	0.0948694	0.107327	0.0923874		0.0748609	0.0536538	0.0470604	0.0424092	0.047623	0.0493618	0.0547132	0.0388443	0.0439278	0.0442068		0.171596	0.175039	0.189766	0.204389
si_0481	Iron acquisition and metabolism	Unclassified iron acquisition and metabolism	Ferrous_iron_transporter_EfeUOB,_low-pH-induced	1.18615	1.11068	0.479929	0.489872	0.468348	0.4634	0.163318	0.166594	0.220117	0.2236	0.309082	0.320574	1.08265	1.13696	0.941318	0.963967	0.338615	0.335348	0.871945	0.839032	0.164842	0.163658	0.171889	0.156989	0.554768	0.540388	0.233026	0.22895	0.137851	0.124899		0.342129	0.379315	0.170973	0.193292	0.0886907	0.086865	0.0904532	0.093723	0.065689	0.0712412		0.0863155	0.0830316	0.0372263	0.0427139
si_0482	Iron acquisition and metabolism	Unclassified iron acquisition and metabolism	Heme,_hemin_uptake_and_utilization_systems_in_GramPositives	2.01546	1.89763	2.69198	2.57792	1.78885	1.90765	1.894	1.88986	1.41705	1.50869	1.58537	1.62445	1.23381	1.28511	1.88203	1.87383	1.74311	1.7676	1.67455	1.68757	1.78029	1.89238	1.93232	1.87808	0.991747	0.98398	1.34189	1.39712	1.02576	1.02354		1.565	1.61247	0.851344	0.83438	0.718635	0.764343	0.740614	0.739396	0.676691	0.71186		1.85061	1.85638	1.51794	1.52463
si_0483	Iron acquisition and metabolism	Unclassified iron acquisition and metabolism	Hemin_transport_system	0.426214	0.461065	0.54102	0.542777	0.705304	0.754319	0.793522	0.785146	0.788033	0.742059	0.641232	0.643686	0.729119	0.689164	0.67489	0.673222	0.810066	0.814352	1.02692	0.99259	1.02855	1.00537	1.12014	1.11776	1.10794	1.08078	1.42644	1.39	1.74579	1.77984		1.64201	1.62655	2.57815	2.61286	2.76151	2.75794	2.76235	2.83428	2.85517	2.91827		0.324411	0.329795	0.532073	0.536538
si_0484	Iron acquisition and metabolism	Unclassified iron acquisition and metabolism	Iron_Scavenging_cluster_in_Thermus	0.0473369	0.053562	0.0553963	0.0485719	0.0222493	0.0632432	0.0412139	0.0332555	0.0282	0.049962	0.0366614	0.0339896	0.0434421	0.0401115	0.0520082	0.0519298	0.0455354	0.0443165	0.0446596	0.04272	0.0466418	0.048089	0.0544315	0.0429909	0.0487558	0.0401577	0.029725	0.039431	0.0450478	0.0515913		0.0465467	0.0571721	0.0666771	0.0676646	0.0582274	0.0533147	0.0694946	0.0596214	0.0547408	0.0553792		0.0228437	0.0224966	0.0298939	0.0287522
si_0485	Iron acquisition and metabolism	Unclassified iron acquisition and metabolism	Iron_acquisition_in_Streptococcus	0.56786	0.539544	0.595035	0.587557	1.12248	0.84401	1.0488	0.993231	1.76955	1.57176	0.787878	0.75595	0.634745	0.699646	0.827569	0.800714	0.957838	0.947302	1.04817	1.03805	1.11166	1.12839	0.993614	1.0511	0.840468	0.890665	1.34507	1.29579	1.83859	1.8898		1.45753	1.46141	2.41515	2.40542	2.45543	2.39086	2.45217	2.38666	2.43394	2.41185		0.771014	0.760029	1.22991	1.21327
si_0486	Iron acquisition and metabolism	Unclassified iron acquisition and metabolism	Iron_acquisition_in_Vibrio	0.109057	0.117719	0.167742	0.166119	0.103459	0.0965897	0.118721	0.11877	0.0971334	0.117943	0.0965281	0.0922372	0.128964	0.130956	0.143251	0.122828	0.141972	0.141872	0.149883	0.147176	0.145851	0.141165	0.135601	0.17776	0.144673	0.14415	0.166489	0.164847	0.174653	0.155402		0.190477	0.186689	0.206929	0.217447	0.222739	0.214297	0.2001	0.215902	0.225451	0.217241		0.0676879	0.0621669	0.0634853	0.0696811
si_0487	Iron acquisition and metabolism	Unclassified iron acquisition and metabolism	Transport_of_Iron	0.462263	0.486375	0.626444	0.725509	0.637443	0.711774	0.80521	0.757908	0.827983	0.809221	0.564339	0.521126	0.706785	0.738639	0.643564	0.593617	0.754379	0.741781	0.687581	0.676357	0.82436	0.769424	0.858968	0.900878	0.901299	0.93268	1.09397	1.06802	0.959913	0.921991		0.955173	0.903979	1.26476	1.25042	1.32111	1.29497	1.32304	1.27576	1.37609	1.41806		0.499457	0.506038	0.561027	0.547631
si_0488	Membrane Transport	ABC transporters	ABC_transporter_alkylphosphonate_(TC_3.A.1.9.1)	0.711145	0.673744	0.486659	0.498719	0.960058	0.864708	0.642507	0.639139	0.80135	0.80103	0.555414	0.552577	0.571148	0.565335	0.574524	0.589263	1.05529	1.04173	1.28177	1.27887	0.961703	0.971243	1.00125	0.904259	1.11933	1.11211	1.60247	1.58862	1.66935	1.64615		1.71022	1.69163	2.7593	2.7646	2.96535	2.96813	3.05445	2.99914	2.98844	2.9893		0.715207	0.717522	0.404476	0.397367
si_0489	Membrane Transport	ABC transporters	ABC_transporter_branched-chain_amino_acid_(TC_3.A.1.4.1)	1.36676	1.35592	1.16056	1.1901	2.39848	2.39634	1.96197	1.90475	2.36488	2.35477	1.13046	1.13068	1.91744	1.93066	1.83032	1.84988	2.86684	2.88875	4.26646	4.21926	3.83253	3.81485	3.44017	3.56728	3.94193	3.91572	6.71495	6.68249	8.05421	8.1267		7.85589	7.8295	13.5871	13.5477	14.3147	14.37	14.3827	14.434	14.652	14.7866		0.868099	0.873911	1.23336	1.26185
si_0490	Membrane Transport	ABC transporters	ABC_transporter_dipeptide_(TC_3.A.1.5.2)	3.77967	3.75935	2.46971	2.48836	2.91132	2.83675	2.65092	2.60976	2.95317	2.73071	2.32423	2.28534	3.24753	3.23939	3.42129	3.48272	2.98837	2.99939	2.78977	2.76638	2.70568	2.57881	3.01904	3.04173	2.91829	2.96169	2.29287	2.30022	2.52108	2.51705		2.61713	2.56043	2.1775	2.23953	2.13749	2.15344	2.12808	2.14795	2.12949	2.15165		2.01922	1.98763	2.46784	2.54384
si_0491	Membrane Transport	ABC transporters	ABC_transporter_of_unknown_substrate_X	0.0103777	0.0098099	0.0131156	0.0160702	0.0289241	0.0448452	0.0181464	0.0234372	0.0720667	0.113029	0.0190859	0.0165012	0.0156609	0.0162123	0.0109491	0.0105725	0.0213175	0.020225	0.0115784	0.011722	0.0165601	0.0190805	0.0171889	0.0140083	0.0113915	0.016713	0.012078	0.012336	0.019693	0.0185779		0.0165166	0.0182511	0.0154096	0.0165036	0.0174971	0.015861	0.0163257	0.0169379	0.0179766	0.0177241		0.020314	0.0210202	0.0277631	0.0261384
si_0492	Membrane Transport	ABC transporters	ABC_transporter_oligopeptide_(TC_3.A.1.5.1)	4.25558	4.27025	2.99692	3.11329	4.27632	4.31319	4.18352	4.07617	3.66678	3.78401	3.17142	3.22774	3.47864	3.50452	3.92008	4.14164	3.97869	4.0157	3.21944	3.2505	3.77525	3.86387	3.66076	3.70302	3.24158	3.23629	4.57656	4.58186	3.12295	3.18963		3.29624	3.26871	2.86506	2.84341	2.81352	2.84866	2.69683	2.69742	2.70156	2.69303		3.88696	3.89122	3.78242	3.81582
si_0493	Membrane Transport	ABC transporters	ABC_transporter_peptide_(TC_3.A.1.5.5)	0.21775	0.253095	0.333068	0.389297	0.481698	0.4703	0.529938	0.555842	0.430833	0.497163	0.367438	0.338203	0.470782	0.475748	0.303838	0.30878	0.272342	0.295493	0.267703	0.264135	0.407318	0.408757	0.399642	0.394164	0.41807	0.408077	0.589292	0.581406	0.259702	0.26712		0.157658	0.157663	0.121858	0.132079	0.130915	0.137956	0.12509	0.127599	0.114212	0.106207		0.391333	0.391302	0.325762	0.322586
si_0494	Membrane Transport	ABC transporters	ABC_transporter_tungstate_(TC_3.A.1.6.2)	0.250157	0.227786	0.158768	0.149869	0.186894	0.163283	0.166394	0.135556	0.198967	0.160534	0.131954	0.132009	0.155111	0.150803	0.177619	0.189684	0.255665	0.233628	0.202559	0.205525	0.156334	0.159469	0.23205	0.221717	0.222135	0.208449	0.130038	0.123213	0.168252	0.152891		0.183398	0.1636	0.152188	0.14033	0.147737	0.142749	0.142078	0.143408	0.161046	0.160896		0.100995	0.0962032	0.105725	0.110291
si_0495	Membrane Transport	ABC transporters	ATP-dependent_efflux_pump_transporter_Ybh	0.184978	0.195021	0.322023	0.349031	0.390476	0.459951	0.461043	0.451324	0.351717	0.307143	0.209945	0.179538	0.415219	0.397901	0.247267	0.263692	0.267122	0.28657	0.217573	0.22962	0.296411	0.288534	0.23969	0.259395	0.295724	0.301299	0.439654	0.441451	0.202592	0.22532		0.181039	0.218793	0.125772	0.115975	0.130867	0.123923	0.150902	0.146795	0.127256	0.122758		0.175467	0.173057	0.0763954	0.0747813
si_0496	Membrane Transport	ABC transporters	Periplasmic-Binding-Protein-Dependent_Transport_System_for_&#945;-Glucosides	0.406733	0.369244	0.387256	0.355351	0.339302	0.298968	0.343552	0.297082	0.307067	0.28421	0.237819	0.223259	0.218708	0.224038	0.254871	0.267423	0.432586	0.43677	0.279791	0.280415	0.25691	0.310717	0.391525	0.46807	0.326709	0.331939	0.20981	0.209051	0.257733	0.267873		0.331833	0.310708	0.252082	0.249104	0.235898	0.226155	0.210249	0.221096	0.212813	0.207517		0.23112	0.227453	0.218031	0.234544
si_0497	Membrane Transport	Protein and nucleoprotein secretion system, Type IV	Dot-Icm_type_IV_secretion_system	0.00145652	0.00353156	0.00586752	0.00595863	0.0122371	0.00344963	0.00953457	0.00570094	0.00861667	0	0.00178501	0.00733384	0.00422164	0.00111809	0.00121657	0.000932871	0.00449553	0.0011897	0.00203577	0.00260488	0.0027347	0.00124101	0.00620711	0.0159405	0.000683493	0.000696376	0.00274829	0.00418542	0.00246163	0.000502105		0.00235951	0.00285861	0.000733791	0.000100022	9.64029e-05	0.000148234	0.000220618	0.000451677	0	0.000137931		0.000996538	0.00101021	0.000376023	0.000573769
si_0498	Membrane Transport	Protein and nucleoprotein secretion system, Type IV	Mannose-sensitive_hemagglutinin_type_4_pilus	0.0458804	0.056505	0.044179	0.0427938	0.135721	0.173631	0.0956533	0.107051	0.1504	0.141695	0.0981758	0.0930834	0.0536557	0.0652686	0.0474461	0.0727639	0.138201	0.132503	0.149502	0.127769	0.0749004	0.0895076	0.183826	0.132354	0.160393	0.155988	0.0991555	0.0934009	0.107819	0.121761		0.111541	0.121821	0.140545	0.144531	0.153232	0.159549	0.186422	0.158087	0.168142	0.154965		0.104062	0.106888	0.103782	0.105382
si_0499	Membrane Transport	Protein and nucleoprotein secretion system, Type IV	Toxin_co-regulated_pilus	0.00436956	0.00412016	0.00327891	0.00234734	0.00778726	0.00804914	0.01138	0.00886813	0.0047	0.00819049	0.00521773	0.0043721	0.00721765	0.0100628	0.00638697	0.00932871	0.0211725	0.0203737	0.0192126	0.0179737	0.0173198	0.0122549	0.0200537	0.021737	0.0264284	0.0255338	0.0276276	0.0277559	0.0313858	0.0315071		0.0313172	0.0321043	0.0539091	0.0593128	0.0595288	0.0575641	0.0531689	0.0535238	0.0592012	0.0580688		0.00275964	0.00291407	0.00513899	0.00567394
si_0500	Membrane Transport	Protein and nucleoprotein secretion system, Type IV	Type_4_conjugative_transfer_system,_IncI1_type	0.00473369	0.00490495	0.000517722	0.00144452	0.0322615	0.0137985	0.0107648	0.0133022	0.00783333	0.0139238	0.011122	0.0115649	0.013482	0.0148147	0.00790768	0.00310957	0.0134866	0.01502	0.0248109	0.0286537	0.0142812	0.0148921	0.0186213	0.0130422	0.010708	0.0292478	0.0297973	0.0334833	0.013662	0.0159418		0.00450452	0.0116543	0.0193232	0.0206545	0.0254986	0.0216915	0.0152226	0.021003	0.0257485	0.0194482		0.0186659	0.0172124	0.0201799	0.0175956
si_0501	Membrane Transport	Protein and nucleoprotein secretion system, Type IV	Type_IV_pilus	0.389437	0.451059	0.471817	0.437869	0.953383	0.864708	0.742466	0.750624	0.885167	1.03774	0.537152	0.514215	0.784817	0.782804	0.925807	0.876277	1.58939	1.59465	2.30347	2.27628	1.72332	1.79481	2.01015	2.18143	2.40453	2.43012	3.28529	3.23246	4.26194	4.22082		4.08196	4.1718	7.10466	7.11714	7.63988	7.6118	7.68941	7.65887	8.19943	8.22439		0.441351	0.44189	0.463323	0.476229
si_0502	Membrane Transport	Protein and nucleoprotein secretion system, Type IV	pVir_Plasmid_of_Campylobacter	0.34301	0.311562	0.375866	0.346684	0.400488	0.455351	0.396454	0.377846	0.330567	0.264553	0.341624	0.364013	0.407184	0.400836	0.49788	0.514012	0.660843	0.62519	0.56289	0.573725	0.419169	0.447693	0.610206	0.625059	0.699213	0.690109	0.690328	0.698377	0.586483	0.570517		0.674177	0.663636	0.789021	0.780569	0.79971	0.817608	0.887765	0.871511	0.801716	0.801929		0.226329	0.228696	0.225363	0.225938
si_0503	Membrane Transport	Protein secretion system, Type II	General_Secretion_Pathway	0.491757	0.448116	0.822143	0.818499	1.3828	1.35226	1.02481	1.09173	1.08257	1.06394	0.455591	0.447929	0.822676	0.821378	0.587906	0.616317	0.976691	0.99028	1.46957	1.46824	1.38847	1.33051	1.48589	1.47039	1.73789	1.67641	2.80984	2.80651	2.80183	2.83363		2.83442	2.66906	4.76856	4.77778	5.33349	5.30074	4.97007	5.01994	5.2216	5.14599		0.374238	0.366629	0.256197	0.234799
si_0504	Membrane Transport	Protein secretion system, Type II	Widespread_colonization_island	0.621023	0.662364	0.390535	0.425591	0.718653	0.699125	0.648043	0.552358	0.733983	0.823963	0.2694	0.236375	0.42625	0.417747	0.675499	0.720798	1.20959	1.18509	1.19309	1.20971	0.760246	0.785247	1.40519	1.43657	1.43898	1.49953	1.05274	1.05487	1.52326	1.45146		1.57058	1.56212	2.41936	2.38987	2.50262	2.46335	2.61167	2.63554	2.52254	2.49799		0.0690677	0.0671791	0.0978287	0.100346
si_0505	Membrane Transport	Protein secretion system, Type III	Type_III_secretion_system	0.014019	0.0103985	0.0086287	0.00722258	0.0300366	0.0379459	0.0159935	0.0205867	0.0979167	0.104838	0.0131816	0.0107187	0.00721765	0.00712783	0.00608283	0.00995062	0.016677	0.017102	0.0078886	0.00950782	0.0103311	0.0102383	0.0143241	0.0275335	0.0202769	0.0211234	0.00781094	0.00536027	0.00480018	0.00615079		0.00879454	0.00857582	0.00596816	0.00485105	0.00698921	0.00578112	0.00728038	0.00767851	0.00560924	0.00537929		0.00812562	0.00808169	0.0130355	0.014153
si_0506	Membrane Transport	Protein secretion system, Type III	Type_III_secretion_system_orphans	0.0415108	0.040613	0.109585	0.122242	0.176882	0.18398	0.158397	0.183697	0.0783334	0.0753525	0.0498431	0.0510548	0.146804	0.170229	0.0632615	0.0615695	0.0408948	0.0472907	0.0674348	0.0829655	0.128683	0.137131	0.0978813	0.135252	0.139888	0.132079	0.192597	0.191721	0.0929265	0.0859856		0.0452597	0.0538737	0.0189318	0.0170537	0.0225101	0.0257433	0.0183113	0.0200996	0.0239913	0.0189655		0.0564194	0.0531138	0.0145396	0.0157468
si_0507	Membrane Transport	Protein secretion system, Type VI	Type_VI_secretion_systems	1.29794	1.29432	1.31829	1.33437	1.80108	1.8283	1.56951	1.52152	1.99045	2.05909	1.0717	1.07187	1.43236	1.41634	1.34248	1.31877	1.75427	1.74143	2.07699	2.11621	2.01395	2.04084	1.71507	1.6665	1.6438	1.76949	3.24118	3.2155	3.32874	3.36524		3.25634	3.28014	5.5679	5.50124	5.81035	5.71752	5.69127	5.70514	5.95269	5.92205		0.997304	0.982508	0.956165	0.956856
si_0508	Membrane Transport	Protein secretion system, Type VII (Chaperone/Usher pathway, CU)	Colonization_factor_antigen_I_fimbriae	0.120345	0.120662	0.245918	0.239248	0.26143	0.241474	0.227907	0.225187	0.1645	0.180191	0.129757	0.11847	0.31281	0.331654	0.134126	0.135266	0.157779	0.166261	0.105605	0.107321	0.190821	0.191736	0.205789	0.207709	0.189327	0.187789	0.383604	0.365893	0.111512	0.108329		0.0321752	0.0461775	0.0078271	0.00700151	0.0101223	0.00839991	0.00441235	0.00225839	0.00405488	0.00344827		0.123762	0.129851	0.0338421	0.0309198
si_0509	Membrane Transport	Protein secretion system, Type VII (Chaperone/Usher pathway, CU)	The_fimbrial_Sfm_cluster	0.0759211	0.0702389	0.134953	0.136146	0.190232	0.123037	0.186078	0.212518	0.149617	0.117124	0.0869165	0.0865958	0.199507	0.180572	0.0872887	0.0777392	0.059457	0.0463985	0.106878	0.109926	0.115161	0.113242	0.125097	0.142498	0.208693	0.196146	0.20699	0.205085	0.0616638	0.0544784		0.0392537	0.0367221	0.00171218	0.00300065	0.00761583	0.00800462	0	0.000677516	0.00290599	0.0031724		0.0804513	0.0863731	0.0234388	0.0247358
si_0510	Membrane Transport	Protein secretion system, Type VII (Chaperone/Usher pathway, CU)	The_fimbrial_Stf_cluster	0.0682743	0.0702389	0.108377	0.12459	0.122371	0.114988	0.126102	0.142524	0.1645	0.122857	0.0762064	0.0737616	0.122836	0.138364	0.0638697	0.0684105	0.0493058	0.0602288	0.0820669	0.0892172	0.110907	0.111691	0.0716204	0.0724567	0.0893097	0.079619	0.176252	0.166903	0.0728642	0.0577421		0.0235951	0.0230887	0.000489194	0.00150032	0.00939928	0.0039529	0.00220618	0	0.00101372	0		0.072249	0.0700543	0.0134742	0.0143442
si_0511	Membrane Transport	Protein secretion system, Type VII (Chaperone/Usher pathway, CU)	The_usher_protein_HtrE_fimbrial_cluster	0.0342282	0.0388472	0.0819727	0.0790873	0.120146	0.109238	0.0836582	0.0807633	0.133167	0.0638858	0.0696156	0.0572604	0.133458	0.116142	0.0571786	0.0519298	0.0290034	0.0206711	0.0737966	0.0765835	0.0835603	0.0967985	0.0993137	0.0700414	0.0984229	0.0930823	0.202723	0.237761	0.0763105	0.0680353		0.0368942	0.0356226	0.029743	0.0188541	0.0293065	0.0238162	0.0238267	0.0264231	0.0327769	0.0283447		0.0576075	0.0480628	0.016921	0.0156193
si_0512	Membrane Transport	Protein secretion system, Type VIII (Extracellular nucleation/precipitation pathway, ENP)	Curli_production	0.0300407	0.0323727	0.0983672	0.103464	0.0889973	0.0804914	0.126102	0.125104	0.0861667	0.0982859	0.0777168	0.0655815	0.164099	0.157651	0.0304142	0.0310957	0.0359643	0.0252812	0.0599279	0.0657732	0.0847757	0.0705823	0.0787825	0.0724567	0.0940941	0.125348	0.164898	0.161396	0.0787721	0.0702948		0.0285286	0.0131936	0.00210353	0.00385083	0.00626619	0.00741169	0.00220618	0.00451677	0	0		0.0392099	0.0382715	0.0112807	0.0140255
si_0513	Membrane Transport	Protein translocation across cytoplasmic membrane	ESAT-6_proteins_secretion_system_in_Actinobacteria	0.0265815	0.0239361	0.0302005	0.0287098	0.0856599	0.0965897	0.0399837	0.0395899	0.0454333	0.0860002	0.0336407	0.0390668	0.0317304	0.0308873	0.0349763	0.0348272	0.025668	0.0353937	0.0354987	0.0323005	0.0311452	0.0318008	0.0697106	0.054584	0.048528	0.0473536	0.029508	0.0467739	0.0470171	0.0515913		0.0551268	0.0538737	0.0502402	0.0482604	0.046659	0.0441737	0.0520658	0.0575889	0.0286545	0.0269654		0.0490603	0.0540852	0.0559021	0.0503642
si_0514	Membrane Transport	Protein translocation across cytoplasmic membrane	ESAT-6_proteins_secretion_system_in_Firmicutes	0.0566222	0.041594	0.0274393	0.0245568	0.211369	0.164432	0.0366004	0.0370561	0.10575	0.0860002	0.0458611	0.0482341	0.0110308	0.0129978	0.010645	0.00808488	0.0453904	0.0449113	0.0305365	0.0283932	0.0668482	0.0564658	0.0367652	0.032847	0.0111637	0.0183379	0.00571356	0.00609455	0.0210469	0.0257329		0.0141571	0.0191307	0.009099	0.0074016	0.00549497	0.00988225	0.00595668	0.00677516	0.00709603	0.00848273		0.0460324	0.0496558	0.015793	0.0173406
si_0515	Membrane Transport	Protein translocation across cytoplasmic membrane	HtrA_and_Sec_secretion	0.865354	0.82305	0.927758	0.945256	0.896648	0.861258	0.976832	1.02205	1.0293	0.952554	0.809023	0.836905	0.861488	0.844718	1.36468	1.36324	1.0302	1.00307	1.24703	1.25386	0.965197	0.969381	0.932021	0.870929	0.917702	0.88022	0.924222	0.912788	0.862186	0.867262		0.779926	0.733782	0.682719	0.705252	0.772139	0.779314	0.795988	0.7674	0.770021	0.78448		1.40723	1.37618	1.15796	1.14735
si_0516	Membrane Transport	Protein translocation across cytoplasmic membrane	SecY2-SecA2_Specialized_Transport_System	0.205733	0.209343	0.271804	0.30696	0.181332	0.158683	0.226677	0.215369	0.266333	0.341544	0.232052	0.237081	0.178807	0.184904	0.415153	0.363198	0.164594	0.165518	0.464028	0.472395	0.192948	0.196234	0.145628	0.119312	0.13761	0.152042	0.119478	0.110069	0.130097	0.128916		0.128701	0.127098	0.0687317	0.0656642	0.0507079	0.0587006	0.0540513	0.0542013	0.0502129	0.0480688		0.45308	0.47037	0.313353	0.315956
si_0517	Membrane Transport	Protein translocation across cytoplasmic membrane	Twin-arginine_translocation_system	0.492485	0.468521	0.499084	0.466218	0.506172	0.442703	0.287575	0.309434	0.26085	0.247353	0.201707	0.190821	0.376816	0.394686	0.323303	0.32153	0.401843	0.369849	0.401682	0.412743	0.262987	0.263093	0.47174	0.460824	0.470471	0.418754	0.388232	0.374264	0.282964	0.310176		0.407552	0.43099	0.410629	0.41834	0.451214	0.441539	0.379242	0.403122	0.430357	0.403516		0.0519733	0.0521813	0.0248802	0.0284972
si_0518	Membrane Transport	Sugar Phosphotransferase Systems, PTS	Fructose_and_Mannose_Inducible_PTS	0.087027	0.0780868	0.0643701	0.0590446	0.15352	0.125337	0.217757	0.227404	0.130033	0.144972	0.169302	0.158101	0.0668654	0.0586998	0.100063	0.106969	0.0910708	0.0853613	0.0846116	0.088045	0.120934	0.133718	0.0410624	0.0396096	0.0706276	0.0701019	0.212848	0.208096	0.0689256	0.0891237		0.0351782	0.0477167	0.020644	0.0155534	0.0191842	0.0156634	0.0136783	0.0130986	0.0109482	0.0111724		0.382057	0.381083	0.296432	0.312959
si_0519	Membrane Transport	Sugar Phosphotransferase Systems, PTS	Galactose-inducible_PTS	0.113062	0.123605	0.126152	0.13741	0.143508	0.137985	0.301723	0.32337	0.2068	0.173638	0.147607	0.152177	0.208767	0.207266	0.290455	0.286391	0.191133	0.188717	0.163243	0.168275	0.202064	0.216556	0.11698	0.100956	0.08612	0.0849579	0.507566	0.519359	0.0822184	0.0928895		0.0553413	0.0670673	0.0338522	0.0337073	0.0192806	0.0195669	0.0185319	0.0160345	0.0157464	0.0174482		0.292292	0.299528	0.206437	0.211785
si_0520	Membrane Transport	Sugar Phosphotransferase Systems, PTS	Sucrose-specific_PTS	0.0358668	0.0351194	0.037276	0.0285292	0.0600732	0.0873907	0.130408	0.146958	0.0877334	0.0802668	0.0705767	0.0788388	0.0437144	0.0389934	0.111924	0.101372	0.0770041	0.0840229	0.0544568	0.0537908	0.0701906	0.0685656	0.0224411	0.0362283	0.0257449	0.0304084	0.0948161	0.0947226	0.0318781	0.0366537		0.0203776	0.0215495	0.0128169	0.0115525	0.00684461	0.00587994	0.00860409	0.00564597	0.00554166	0.00724136		0.227057	0.227103	0.100273	0.10245
si_0521	Membrane Transport	Unclassified membrane transport	Agrobacterium_opine_transport	0.0147473	0.0115757	0.0122528	0.0110144	0.0133496	0.0137985	0.0147632	0.0104517	0.00626667	0.0106476	0.014692	0.0139625	0.0115755	0.01174	0.0109491	0.0152369	0.0131966	0.0115996	0.0127235	0.0127639	0.0115465	0.0139613	0.00572964	0.00821175	0.016176	0.0109099	0.014537	0.0137311	0.0144005	0.0114229		0.0105106	0.0107747	0.00851197	0.00960207	0.00694101	0.00795521	0.00816285	0.00722684	0.00743394	0.00772411		0.0249901	0.0222635	0.015793	0.016193
si_0522	Membrane Transport	Unclassified membrane transport	Choline_Transport	0.112698	0.110067	0.116833	0.124409	0.231393	0.163283	0.40199	0.388614	0.263983	0.277658	0.29288	0.295187	0.286391	0.289027	0.116182	0.131846	0.0617773	0.0571058	0.0932636	0.0893474	0.23488	0.251769	0.15852	0.158439	0.150824	0.15947	0.2459	0.241286	0.164806	0.158414		0.0523383	0.0578318	0.0522459	0.0539617	0.0396698	0.0422466	0.0324308	0.0275523	0.0309522	0.0335861		0.321115	0.308076	0.283271	0.284335
si_0523	Membrane Transport	Unclassified membrane transport	Citrate_Utilization_System_(CitAB,_CitH,_and_tctABC)	0.039326	0.0402206	0.0548786	0.0397242	0.0200244	0.0402457	0.0476728	0.0395899	0.0313333	0.0294858	0.0182621	0.0122701	0.02247	0.0232004	0.027981	0.0279861	0.0623574	0.0734642	0.0525482	0.0489718	0.042084	0.0414186	0.0835572	0.087431	0.0883984	0.0893683	0.0647295	0.0564664	0.0940343	0.0957766		0.100601	0.0998313	0.110949	0.13783	0.153184	0.117994	0.0959687	0.123082	0.128134	0.104965		0.0110386	0.00901419	0.00827251	0.00765026
si_0524	Membrane Transport	Unclassified membrane transport	ECF_class_transporters	2.53871	2.59354	2.04794	1.98928	2.15373	2.00309	1.99242	2.04252	2.42912	2.37279	2.55889	2.58208	2.16979	2.1568	2.40698	2.38566	1.85056	1.90635	1.94021	1.82472	1.8011	1.87221	1.4792	1.43802	1.53193	1.50046	1.78039	1.84092	1.41027	1.46527		1.4526	1.5122	0.857606	0.863437	0.708224	0.718538	0.753409	0.717264	0.704332	0.684205		3.09352	3.17432	2.82901	2.84813
si_0525	Membrane Transport	Unclassified membrane transport	Phosphoglycerate_transport_system	0.12253	0.10732	0.164291	0.130187	0.292579	0.365661	0.340784	0.411101	0.281217	0.248172	0.570106	0.563296	0.210674	0.221662	0.255479	0.27613	0.117464	0.137262	0.130035	0.133109	0.190821	0.189409	0.0644584	0.098541	0.125307	0.122562	0.191079	0.18827	0.125666	0.136949		0.09674	0.107308	0.0447612	0.0437595	0.0336928	0.0312279	0.0397112	0.042006	0.0310198	0.0304137		0.97538	1.00967	0.892993	0.908022
si_0526	Membrane Transport	Unclassified membrane transport	Ton_and_Tol_transport_systems	2.64486	2.64769	1.95889	1.92355	7.1209	7.78467	7.04882	6.81452	5.58047	5.33365	14.1207	14.0171	11.0512	11.0554	5.88575	5.9256	8.61402	8.63472	10.2551	10.3622	8.06387	7.99736	9.07001	8.92762	15.0364	14.775	11.5035	11.4013	13.3754	13.2076		10.5728	10.2894	16.215	16.0739	18.1213	18.2398	17.7646	17.8688	18.0501	17.9276		2.281	2.29928	0.965628	0.935435
si_0527	Membrane Transport	Unclassified membrane transport	Transport_of_Manganese	1.31633	1.23271	1.27653	1.25185	0.821	0.864708	0.907014	0.998298	0.43945	0.529925	0.496371	0.548487	1.18941	1.20978	1.19589	1.18661	0.785558	0.780446	1.14041	1.15461	0.8157	0.8943	0.878544	0.948216	0.811306	0.831241	1.02721	1.04364	0.521619	0.495704		0.947237	0.893204	0.489634	0.473452	0.366235	0.386198	0.31063	0.328821	0.366155	0.367999		0.376423	0.387572	0.307712	0.316784
si_0528	Membrane Transport	Unclassified membrane transport	Transport_of_Molybdenum	0.367589	0.369244	0.43644	0.443828	0.493935	0.389808	0.404758	0.405084	0.4747	0.409525	0.26583	0.266416	0.330786	0.334449	0.352196	0.34454	0.449553	0.442867	0.397738	0.411701	0.423878	0.416513	0.439272	0.445367	0.380933	0.406916	0.567739	0.563049	0.473987	0.494699		0.536038	0.51323	0.627929	0.631186	0.604157	0.597431	0.675531	0.690615	0.672704	0.676619		0.227441	0.221664	0.237772	0.232185
si_0529	Membrane Transport	Unclassified membrane transport	Transport_of_Nickel_and_Cobalt	0.793621	0.840512	0.892035	0.858223	0.927797	0.936	0.926084	0.935271	0.6392	0.623296	0.692998	0.68642	0.796529	0.800134	1.03499	1.02523	0.684046	0.74297	0.976405	0.963155	0.844566	0.868394	0.773501	0.739541	0.744779	0.740016	1.14756	1.14886	0.960528	0.936176		0.964611	0.923769	1.25229	1.25462	1.23646	1.20183	1.2209	1.26876	1.26458	1.27351		0.883086	0.881643	0.797796	0.811501
si_0530	Membrane Transport	Unclassified membrane transport	Transport_of_Zinc	1.79279	1.84583	1.65568	1.48821	1.55412	1.4063	1.23334	1.20987	1.12017	0.838706	1.23372	1.23209	1.46791	1.38993	1.57454	1.59614	1.39507	1.37039	1.44489	1.41888	1.18352	1.1878	1.29251	1.17283	1.17994	1.27878	1.48451	1.49757	0.998191	1.00045		1.35608	1.34772	0.935974	0.966109	0.910333	0.900619	0.893281	0.84825	0.891937	0.891032		1.08006	1.10412	0.77818	0.78396
si_0531	Membrane Transport	Uni- Sym- and Antiporters	Na(+)_H(+)_antiporter	0.470092	0.4644	0.27888	0.245748	0.472798	0.367961	0.565308	0.572628	0.65565	0.606096	0.480169	0.469507	0.413313	0.395245	0.314482	0.312512	0.488418	0.51068	0.352188	0.366767	0.499994	0.458087	0.466965	0.558399	0.393008	0.394613	0.344477	0.342176	0.658117	0.656001		0.303305	0.309389	0.349186	0.347975	0.405471	0.416142	0.413217	0.385055	0.368318	0.351033		0.289686	0.288532	0.464075	0.471957
si_0532	Membrane Transport	Uni- Sym- and Antiporters	Proton-dependent_Peptide_Transporters	1.20709	1.17287	1.33055	1.21773	0.976745	1.00959	1.08202	1.0382	0.527183	0.479144	0.872048	0.849598	0.876604	0.899784	0.819662	0.911104	0.931445	0.906852	0.792423	0.784199	0.767539	0.759806	0.856103	0.856438	0.717439	0.676181	0.754913	0.760204	0.515096	0.488298		0.70528	0.674631	0.295473	0.294564	0.301018	0.288809	0.265844	0.25181	0.235859	0.240206		0.805969	0.776736	0.590858	0.539216
si_0533	Membrane Transport	Uni- Sym- and Antiporters	Sodium_Hydrogen_Antiporter	1.81628	1.73576	2.30128	2.21625	1.07687	1.11308	0.722474	0.726553	0.6674	0.587258	0.371832	0.393771	1.04806	1.02976	1.76402	1.65989	1.29036	1.30005	1.66309	1.63587	0.814485	0.848228	1.25766	1.34963	1.30798	1.30246	0.83982	0.866528	1.21728	1.2215		2.00666	2.08304	1.92463	1.90606	1.884	1.87422	1.84966	1.72902	1.93532	1.92662		0.0415096	0.032793	0.0579703	0.0611383
si_0534	Metabolism of Aromatic Compounds	Anaerobic degradation of aromatic compounds	Anaerobic_benzoate_metabolism	0.326078	0.350802	0.50754	0.509553	0.370451	0.323115	0.31095	0.32527	0.236567	0.247353	0.265967	0.278686	0.265419	0.256043	0.427015	0.420103	0.366893	0.377731	0.373054	0.386564	0.334697	0.336158	0.487019	0.469519	0.494621	0.520193	0.304048	0.309794	0.401615	0.395534		0.542044	0.494759	0.585369	0.577025	0.568922	0.551973	0.526394	0.5655	0.58816	0.568964		0.32284	0.323501	0.531446	0.529398
si_0535	Metabolism of Aromatic Compounds	Anaerobic degradation of aromatic compounds	Hydroxyaromatic_decarboxylase_family	0.0149293	0.0121643	0.0391743	0.0436966	0.0422737	0.0402457	0.0716631	0.0611267	0.0564	0.049143	0.0237544	0.0256685	0.0499788	0.0484972	0.0228106	0.0248766	0.0149368	0.0182917	0.0167951	0.0221415	0.0250681	0.0307149	0.0334229	0.0231861	0.0232387	0.0248374	0.0621982	0.0591098	0.0129236	0.0129292		0.00900905	0.0131936	0.000831629	0.00115025	0.00482015	0.00237174	0.000661853	0	0.000337906	0.000551723		0.0323875	0.0329484	0.00752047	0.007459
si_0536	Metabolism of Aromatic Compounds	Metabolism of central aromatic intermediates	4-Hydroxyphenylacetic_acid_catabolic_pathway	0.220481	0.243874	0.57657	0.590807	0.285904	0.240324	0.340476	0.34079	0.31255	0.326801	0.163947	0.172627	0.231646	0.260236	0.221719	0.211451	0.408803	0.411043	0.528663	0.514985	0.552561	0.563572	0.529991	0.543908	0.470243	0.494659	0.901657	0.89399	0.89911	0.887346		0.896829	0.872754	1.41074	1.39175	1.48827	1.47073	1.37026	1.38236	1.48456	1.47579		0.134993	0.137194	0.047567	0.0465391
si_0537	Metabolism of Aromatic Compounds	Metabolism of central aromatic intermediates	Catechol_branch_of_beta-ketoadipate_pathway	0.154937	0.146364	0.202429	0.19519	0.281454	0.194329	0.200226	0.200483	0.1974	0.195753	0.0741468	0.0815185	0.105133	0.120055	0.138384	0.165118	0.324258	0.326723	0.298876	0.27234	0.212547	0.195148	0.372426	0.353588	0.352682	0.342849	0.32278	0.314714	0.394968	0.412982		0.464609	0.482665	0.693726	0.674896	0.702488	0.703962	0.712595	0.707327	0.752112	0.717101		0.033384	0.0342695	0.0475043	0.0536156
si_0538	Metabolism of Aromatic Compounds	Metabolism of central aromatic intermediates	Central_meta-cleavage_pathway_of_aromatic_compound_degradation	0.247608	0.250741	0.761915	0.762885	0.224718	0.242624	0.429056	0.450374	0.224817	0.248172	0.1796	0.181513	0.342089	0.347447	0.283764	0.275197	0.76337	0.785205	1.61067	1.66764	1.55923	1.54645	1.17792	1.18153	1.02023	1.01648	2.82199	2.79725	3.78636	3.7442		3.75313	3.73708	6.64457	6.64153	7.0727	7.09224	6.91989	6.90457	7.47976	7.51701		0.0941345	0.0934446	0.0596624	0.0736975
si_0539	Metabolism of Aromatic Compounds	Metabolism of central aromatic intermediates	Homogentisate_pathway_of_aromatic_compound_degradation	0.543828	0.524829	0.326338	0.307321	0.606294	0.768118	0.47273	0.478879	0.47235	0.49061	0.251138	0.295751	0.322752	0.349404	0.466553	0.455241	0.761775	0.757098	1.04995	1.07113	0.743686	0.76384	0.915309	0.947733	1.05007	1.0578	1.55401	1.5058	1.89472	1.83846		2.06028	1.98717	3.57972	3.49445	3.69315	3.73317	3.87405	3.66468	3.85119	3.94075		1.07331	1.08217	0.784134	0.76917
si_0540	Metabolism of Aromatic Compounds	Metabolism of central aromatic intermediates	N-heterocyclic_aromatic_compound_degradation	0.0711874	0.0680807	0.0935351	0.0729481	0.140171	0.134536	0.0981138	0.0817135	0.1128	0.131048	0.0352884	0.0416055	0.0980511	0.0995102	0.144163	0.142418	0.206939	0.220988	0.396847	0.40571	0.259037	0.2527	0.31322	0.322674	0.371364	0.376275	0.614099	0.627078	0.784768	0.818683		0.775421	0.777541	1.36363	1.35999	1.46325	1.46791	1.50836	1.48647	1.60465	1.60482		0.00893051	0.00920847	0.0105287	0.0125592
si_0541	Metabolism of Aromatic Compounds	Metabolism of central aromatic intermediates	Protocatechuate_branch_of_beta-ketoadipate_pathway	0.566404	0.534247	0.415041	0.410965	0.507285	0.494447	0.342322	0.360109	0.35015	0.26701	0.156532	0.171499	0.314444	0.318237	0.428536	0.408287	0.575138	0.566299	0.517467	0.487113	0.326493	0.316302	0.67371	0.636652	0.588487	0.599116	0.382013	0.390933	0.494911	0.519428		0.642216	0.650443	0.771703	0.753913	0.843043	0.862226	0.800842	0.787499	0.827262	0.817101		0.0809112	0.0800398	0.0708804	0.0784789
si_0542	Metabolism of Aromatic Compounds	Metabolism of central aromatic intermediates	Salicylate_and_gentisate_catabolism	0.270002	0.257608	0.296137	0.295404	0.279229	0.220776	0.230675	0.216952	0.22795	0.221143	0.119459	0.138215	0.310087	0.303282	0.363145	0.346717	0.433456	0.394833	0.772956	0.793577	0.579908	0.569777	0.567234	0.580619	0.663443	0.656683	1.0782	1.07455	1.37901	1.41016		1.35865	1.33717	2.43095	2.40122	2.55072	2.52314	2.55806	2.53368	2.66655	2.70468		0.0360287	0.0371058	0.0267603	0.0274134
si_0543	Metabolism of Aromatic Compounds	Peripheral pathways for catabolism of aromatic compounds	Benzoate_catabolism	0.0944917	0.0955484	0.100266	0.0975049	0.18022	0.175931	0.134714	0.115286	0.166067	0.148248	0.061377	0.059517	0.124198	0.12285	0.119528	0.122206	0.153573	0.149457	0.165024	0.174657	0.120327	0.123635	0.211997	0.172447	0.249703	0.248606	0.190572	0.193777	0.190407	0.199838		0.230374	0.215055	0.319492	0.309667	0.336253	0.333081	0.355415	0.362019	0.342705	0.331723		0.0558444	0.0545514	0.0462509	0.0461566
si_0544	Metabolism of Aromatic Compounds	Peripheral pathways for catabolism of aromatic compounds	Benzoate_degradation	0.152752	0.165199	0.142374	0.132715	0.427187	0.411656	0.273734	0.269528	0.34545	0.357105	0.122068	0.146395	0.159333	0.180572	0.229019	0.163252	0.409673	0.414017	0.479805	0.509124	0.359461	0.325919	0.478902	0.470002	0.576412	0.51439	0.628925	0.614889	0.73652	0.739601		0.755687	0.692442	1.42982	1.37945	1.47265	1.45442	1.39497	1.3609	1.53119	1.54669		0.103563	0.103352	0.0744526	0.0903368
si_0545	Metabolism of Aromatic Compounds	Peripheral pathways for catabolism of aromatic compounds	Biphenyl_Degradation	0.115065	0.115561	0.163255	0.155466	0.260317	0.250673	0.268198	0.286314	0.22325	0.278477	0.213927	0.20563	0.166006	0.168273	0.225369	0.22109	0.229852	0.227828	0.197597	0.228188	0.22379	0.20942	0.23014	0.249734	0.27203	0.256499	0.295369	0.281524	0.261425	0.246283		0.210426	0.210217	0.276443	0.27811	0.354522	0.333279	0.363137	0.361342	0.321281	0.320344		0.415863	0.410068	0.341116	0.343497
si_0546	Metabolism of Aromatic Compounds	Peripheral pathways for catabolism of aromatic compounds	Chloroaromatic_degradation_pathway	0.113062	0.1187	0.141683	0.134521	0.132383	0.123037	0.104265	0.115602	0.127683	0.106476	0.0530012	0.0613504	0.0768067	0.0877702	0.117399	0.115365	0.183012	0.199722	0.192889	0.179346	0.142964	0.137441	0.193375	0.215921	0.191834	0.192896	0.195563	0.196421	0.253794	0.266116		0.320465	0.320604	0.455831	0.452548	0.479701	0.487689	0.46418	0.434514	0.491518	0.492481		0.0574542	0.0561833	0.0700657	0.0712111
si_0547	Metabolism of Aromatic Compounds	Peripheral pathways for catabolism of aromatic compounds	Chlorobenzoate_degradation	0.0276739	0.0278601	0.0219169	0.0247373	0.0200244	0.0160983	0.0187616	0.0158359	0.0188	0.0204762	0.0113966	0.0110008	0.0328199	0.0406706	0.0352804	0.036382	0.050901	0.05547	0.0398247	0.0428503	0.0150408	0.0176843	0.0501343	0.0521688	0.0738172	0.0738159	0.0253855	0.0218082	0.0307704	0.0366537		0.0424712	0.0365022	0.0624211	0.0608131	0.0580346	0.0647287	0.0615523	0.0625573	0.0678516	0.0669653		0.00134149	0.00128219	0.000877388	0.00108379
si_0548	Metabolism of Aromatic Compounds	Peripheral pathways for catabolism of aromatic compounds	Naphtalene_and_antracene_degradation	0.0107418	0.0113795	0.0110447	0.0119173	0.0189119	0.0298968	0.0295264	0.0370561	0.0313333	0.0344001	0.0112593	0.0101546	0.0253299	0.0303282	0.0176402	0.0161698	0.0407498	0.0453575	0.0773592	0.0708528	0.0480092	0.0560004	0.108386	0.106753	0.0906767	0.088904	0.15687	0.13878	0.140928	0.145862		0.168598	0.134794	0.282314	0.274159	0.307091	0.301705	0.273787	0.329273	0.295127	0.310689		0.00969708	0.00913076	0.00357222	0.00312386
si_0549	Metabolism of Aromatic Compounds	Peripheral pathways for catabolism of aromatic compounds	Phenol_hydroxylase	0.0615379	0.040613	0.0181203	0.0160702	0.0177995	0.0195479	0.039061	0.0392731	0.0172333	0.0237524	0.0259514	0.0290533	0.0349988	0.0266944	0.0170319	0.0161698	0.0569917	0.067367	0.0276101	0.0261791	0.0281066	0.0282329	0.0515667	0.0410588	0.0403261	0.0526925	0.0280615	0.0199725	0.0387707	0.0369048		0.0240241	0.0285861	0.021867	0.0202044	0.0305115	0.0276209	0.0244886	0.0243906	0.0263567	0.0243448		0.0147564	0.0156583	0.0194905	0.0219945
si_0550	Metabolism of Aromatic Compounds	Peripheral pathways for catabolism of aromatic compounds	Phenylpropanoid_compound_degradation	0.0491575	0.052581	0.0643701	0.06717	0.143508	0.134536	0.0698177	0.0775961	0.0650167	0.0532382	0.0201844	0.0282071	0.0935571	0.0941992	0.1028	0.0926652	0.192148	0.176076	0.518866	0.497272	0.37906	0.395416	0.316562	0.291276	0.329443	0.314298	0.841701	0.851549	1.05395	1.12007		1.07358	1.09573	2.20025	2.18817	2.2846	2.27974	2.18103	2.27081	2.35737	2.29606		0.00436943	0.00703263	0.0070191	0.0030601
si_0551	Metabolism of Aromatic Compounds	Peripheral pathways for catabolism of aromatic compounds	Quinate_degradation	0.131633	0.127529	0.132019	0.127117	0.0967846	0.131086	0.130101	0.13999	0.1034	0.111391	0.155708	0.13892	0.162465	0.154716	0.12409	0.11039	0.159809	0.151241	0.193652	0.18156	0.20571	0.194062	0.176664	0.17776	0.207098	0.20311	0.292982	0.27844	0.338474	0.327498		0.309525	0.304991	0.474029	0.474803	0.510405	0.491741	0.492198	0.496393	0.516659	0.49055		0.0934446	0.0961644	0.0972647	0.101493
si_0552	Metabolism of Aromatic Compounds	Peripheral pathways for catabolism of aromatic compounds	Salicylate_ester_degradation	0.0131087	0.0135377	0.0260587	0.0256402	0.0656355	0.0344963	0.0399837	0.0250208	0.0571833	0.0573334	0.0134563	0.0215784	0.0257384	0.0287909	0.0550496	0.0394915	0.0658378	0.0511573	0.145685	0.136366	0.102247	0.0918345	0.0964489	0.0864649	0.102296	0.100278	0.183123	0.179826	0.249117	0.253061		0.223296	0.223411	0.425109	0.411689	0.429909	0.435758	0.44653	0.452581	0.43671	0.453171		0.00505935	0.00633325	0.00589103	0.00669398
si_0553	Metabolism of Aromatic Compounds	Peripheral pathways for catabolism of aromatic compounds	Toluene_degradation	0.0318614	0.0306069	0.0253684	0.0205844	0.0289241	0.0402457	0.0221448	0.036106	0.02115	0.0221143	0.0234798	0.0231298	0.0349988	0.0370368	0.0422757	0.028608	0.0487258	0.0541315	0.0661625	0.060303	0.0267393	0.0299393	0.054909	0.0473383	0.0596917	0.0701019	0.0535917	0.0403856	0.063387	0.05724		0.0622053	0.0562925	0.119755	0.105073	0.116696	0.113152	0.106558	0.110887	0.118673	0.118482		0.0151014	0.0132882	0.0224361	0.0218032
si_0554	Metabolism of Aromatic Compounds	Peripheral pathways for catabolism of aromatic compounds	n-Phenylalkanoic_acid_degradation	0.514697	0.472445	0.564835	0.53086	0.450549	0.486398	0.312488	0.330021	0.273383	0.298134	0.230679	0.247094	0.351622	0.334868	0.409983	0.365685	0.524962	0.529567	0.511614	0.519543	0.406103	0.381144	0.569144	0.516857	0.57869	0.597027	0.523477	0.517743	0.650732	0.641063		0.824328	0.823498	1.02652	1.00457	1.09104	1.06387	1.0069	1.0515	1.0563	1.04986		0.183746	0.185801	0.239464	0.236903
si_0555	Metabolism of Aromatic Compounds	Peripheral pathways for catabolism of aromatic compounds	p-Hydroxybenzoate_degradation	0.058807	0.0463027	0.082663	0.0769205	0.0867724	0.0954398	0.104265	0.102617	0.0830334	0.0786287	0.0424284	0.0417465	0.109354	0.113766	0.0891135	0.0970186	0.133996	0.118227	0.311472	0.316884	0.258277	0.264645	0.246852	0.231378	0.277042	0.248142	0.536423	0.534118	0.663655	0.677089		0.605537	0.609103	1.13948	1.12544	1.22364	1.19412	1.30562	1.25431	1.31885	1.33641		0.0204674	0.020787	0.0174851	0.0167031
si_0556	Metabolism of Aromatic Compounds	Unclassified metabolism of aromatic compounds	Aromatic_Amin_Catabolism	0.207918	0.212286	0.522037	0.511901	0.26143	0.285169	0.304491	0.289481	0.19505	0.221962	0.158729	0.155139	0.180305	0.18183	0.210466	0.199323	0.429106	0.446288	0.310327	0.317275	0.345636	0.373233	0.51519	0.524586	0.395514	0.394845	0.504673	0.500634	0.512634	0.546918		0.610041	0.627794	0.778209	0.778768	0.729866	0.709051	0.690975	0.740073	0.744408	0.747032		0.0780749	0.0798067	0.0302072	0.0338524
si_0557	Metabolism of Aromatic Compounds	Unclassified metabolism of aromatic compounds	Benzoate_transport_and_degradation_cluster	0.149657	0.129098	0.169813	0.161966	0.274779	0.249523	0.282961	0.249891	0.335267	0.228515	0.144449	0.141459	0.251937	0.259817	0.288935	0.283904	0.54976	0.560351	1.36155	1.4125	1.08537	1.05284	0.813131	0.736643	0.936385	0.942661	2.17159	2.19749	2.71149	2.73183		2.7499	2.79484	5.34821	5.27789	5.38526	5.47412	5.46426	5.44655	5.56586	5.5864		0.109926	0.11532	0.131232	0.136812
si_0558	Metabolism of Aromatic Compounds	Unclassified metabolism of aromatic compounds	Cresol_degradation	0	0	0	0	0	0	0.00307567	0.00316719	0	0.00819049	0	0	0	0	0	0.00310957	0.00145017	0.00148713	0.00127235	0.00130244	0	0	0.0190988	0.00966089	0	0.00232125	0.000361617	0	0.00123081	0.00251053		0.00214501	0.00219893	0	0	0.000482015	0.000494112	0	0.00225839	0	0		0	0	0	0
si_0559	Metabolism of Aromatic Compounds	Unclassified metabolism of aromatic compounds	Gentisare_degradation	0.238141	0.218957	0.245918	0.238165	0.24363	0.193179	0.154399	0.152659	0.1457	0.162172	0.0989996	0.113393	0.26787	0.262332	0.297146	0.293854	0.367619	0.33862	0.568997	0.589615	0.429955	0.422253	0.473172	0.491256	0.570033	0.574278	0.738712	0.750364	0.976159	0.979859		1.02103	1.01612	1.75156	1.76283	1.85359	1.80242	1.85915	1.81552	1.91417	1.92737		0.0224221	0.0225355	0.0157303	0.0182331
si_0560	Metabolism of Aromatic Compounds	Unclassified metabolism of aromatic compounds	Phenylacetyl-CoA_catabolic_pathway_(core)	0.24779	0.262317	0.569667	0.520568	0.278117	0.286319	0.342937	0.372461	0.308633	0.222781	0.24743	0.229042	0.266645	0.26373	0.194347	0.21767	0.469131	0.419073	0.386032	0.404538	0.404584	0.427061	0.474605	0.482561	0.513075	0.512533	0.599489	0.577147	0.584883	0.545538		0.564352	0.59437	0.803941	0.78912	0.818461	0.815335	0.873867	0.890708	0.919916	0.89848		0.257912	0.259352	0.104409	0.100473
si_0561	Metabolism of Aromatic Compounds	Unclassified metabolism of aromatic compounds	Toluene_4-monooxygenase_(T4MO)	0.00182065	0	0	0	0	0	0.00615134	0	0	0	0	0	0.00136182	0.00139761	0	0	0	0	0.00508942	0.00560049	0	0	0	0	0.00227831	0	0	0	0	0		0	0	0	0.000500108	0	0	0.00220618	0.00451677	0	0		0	0	0	0
si_0562	Metabolism of Aromatic Compounds	Unclassified metabolism of aromatic compounds	carbazol_degradation_cluster	0.0136549	0.0117719	0.0295102	0.0269041	0.0378239	0.0298968	0.0350626	0.0357892	0.02585	0.0319429	0.0277364	0.0262326	0.0332284	0.0329837	0.0273727	0.028608	0.0368344	0.0377731	0.041606	0.037901	0.0343357	0.0293188	0.0358102	0.0444401	0.0437435	0.0482821	0.0574972	0.0580084	0.0628946	0.0615079		0.0371087	0.0417796	0.080668	0.0855685	0.0838705	0.0847897	0.0886883	0.0894321	0.0775157	0.085448		0.0211189	0.0215253	0.0195532	0.0191894
si_0563	Metabolism of Aromatic Compounds	Unclassified metabolism of aromatic compounds	p-cymene_degradation	0.00892118	0.00667073	0.0101819	0.0108339	0.0100122	0.00689926	0.0055362	0.00728454	0.00391667	0.00245715	0.00384465	0.00296175	0.00340455	0.00279523	0.00608283	0.00777393	0.00797594	0.00788179	0.0078886	0.00599123	0.00653289	0.00604991	0.00763951	0.00676262	0.00615143	0.00835652	0.00650911	0.0106471	0.00836954	0.00728053		0.00643503	0.00835592	0.00851197	0.0083518	0.00751943	0.010574	0.0130164	0.0099369	0.00919105	0.00944825		0.00356454	0.0031472	0.0048883	0.00573769
si_0564	Miscellaneous	Plant-Prokaryote DOE project	At2g33980_At1g28960	0.12781	0.141851	0.118558	0.119173	0.08121	0.104639	0.122719	0.107368	0.109667	0.099105	0.0659082	0.0600811	0.0901525	0.0853943	0.108579	0.106658	0.219991	0.188866	0.121383	0.119564	0.0986011	0.0950921	0.225843	0.244903	0.206415	0.201717	0.0901874	0.0832678	0.114958	0.101425		0.162592	0.149967	0.133061	0.133579	0.157233	0.151198	0.153329	0.162152	0.136109	0.136896		0.0362203	0.0335313	0.0345941	0.0358287
si_0565	Miscellaneous	Plant-Prokaryote DOE project	At3g21300	1.54646	1.48679	1.28067	1.34412	1.56079	1.59028	1.94536	1.96714	1.91995	1.86989	1.92534	1.9013	1.21638	1.18937	1.47904	1.51156	1.55545	1.5136	1.46232	1.42956	1.63565	1.678	1.23569	1.23659	1.07787	1.07172	1.51265	1.49698	1.09235	1.13451		0.911415	0.889906	0.508566	0.492006	0.429764	0.426518	0.420056	0.392959	0.384943	0.388826		2.67513	2.63984	2.64056	2.61448
si_0566	Miscellaneous	Plant-Prokaryote DOE project	COG2363	2.37959	2.35477	2.21447	2.15034	1.80442	1.90075	2.11483	2.10238	1.71863	1.65939	1.92164	1.96928	1.93447	1.90481	2.13386	2.20095	2.01762	2.03529	2.03946	2.08091	1.80931	1.83312	1.99678	2.00898	1.88712	1.97098	1.77359	1.71675	1.73902	1.66071		1.88933	1.85392	1.702	1.69427	1.63085	1.61476	1.73383	1.67527	1.63918	1.59689		1.76104	1.76721	1.88557	1.88509
si_0567	Miscellaneous	Plant-Prokaryote DOE project	Conserved_gene_cluster_possibly_involved_in_RNA_metabolism	1.208	1.16914	1.29845	1.34268	0.98342	1.02109	1.23765	1.24756	1.23062	1.30475	1.49776	1.48835	1.00584	1.019	1.47357	1.34551	1.01091	1.05006	1.03633	1.01538	1.08385	1.1214	0.921516	0.927928	0.790801	0.813368	0.920389	0.911833	0.722981	0.74048		0.798159	0.814263	0.453287	0.4643	0.378478	0.385951	0.371961	0.385281	0.372981	0.35262		2.01868	2.03324	1.99487	1.95005
si_0568	Miscellaneous	Plant-Prokaryote DOE project	Iojap	4.24029	4.34637	4.35784	4.36551	3.51873	3.44733	3.64098	3.68091	3.72397	3.65951	3.65543	3.6555	3.64954	3.69585	3.80238	3.78963	3.78132	3.80735	3.39859	3.45798	3.57866	3.51717	3.49747	3.54603	3.40858	3.4784	3.28226	3.26088	3.07568	3.04351		3.62936	3.6445	3.00859	2.993	3.00873	2.95479	2.99753	3.03482	2.80841	2.83089		4.03989	4.05476	3.88971	3.89009
si_0569	Miscellaneous	Plant-Prokaryote DOE project	Synechocystis_experimental	0.217385	0.205223	0.244192	0.2239	0.515072	0.478349	0.366927	0.335722	0.327433	0.348096	0.291507	0.303931	0.309814	0.31628	0.305662	0.324017	0.510025	0.505178	0.45932	0.463799	0.251896	0.267437	0.608774	0.56323	0.796952	0.720053	0.352577	0.38146	0.426354	0.438464		0.498715	0.536098	0.562084	0.527264	0.557016	0.600198	0.562354	0.61812	0.596134	0.58455		0.116902	0.119322	0.0748913	0.0695536
si_0570	Miscellaneous	Unclassified miscellaneous	Archease	0.00163858	0.00274677	0.00293376	0.00144452	0.00222493	0.00229975	0.00246053	0.00475078	0.00156667	0.0016381	0.000686544	0.00141035	0.00326837	0.0036338	0.0036497	0.00404244	0.00333539	0.00505624	0.00521665	0.00560049	0.00729253	0.0054294	0.00859445	0.0086948	0.00569577	0.00649951	0.00911276	0.00976597	0.00873879	0.00866132		0.0128701	0.0105549	0.0158499	0.0154033	0.0187022	0.0161081	0.0176494	0.0239389	0.0184497	0.0173103		0.00111152	0.000971357	0.000313353	0.000382513
si_0571	Miscellaneous	Unclassified miscellaneous	Archease2	0.0198451	0.00863271	0.0112173	0.0119173	0.066748	0.0195479	0.0304491	0.0256542	0.0368167	0.0384953	0.0230679	0.0222836	0.0205635	0.0194268	0.0209858	0.0124383	0.0100062	0.017102	0.0152683	0.017062	0.0221814	0.0217176	0.0190988	0.0135252	0.0157203	0.0227483	0.0208292	0.0212208	0.0307704	0.0161929		0.0165166	0.022649	0.0137463	0.0114025	0.0174971	0.0182328	0.0220618	0.0185188	0.0141921	0.0155172		0.0241085	0.0237788	0.0291418	0.0284335
si_0572	Miscellaneous	Unclassified miscellaneous	Broadly_distributed_proteins_not_in_subsystems	1.00573	1.00689	0.961755	0.975049	0.750915	0.815263	0.744004	0.765826	0.7802	0.770725	0.534543	0.496304	0.801023	0.801532	0.750622	0.767131	1.02803	1.08442	0.949558	0.911578	0.779541	0.797192	0.903373	0.962224	0.97261	0.997211	0.806118	0.850888	0.72655	0.715124		0.876237	0.84131	0.805066	0.777768	0.770741	0.768839	0.791356	0.811438	0.747178	0.720343		0.342464	0.334613	0.338296	0.33234
si_0573	Miscellaneous	Unclassified miscellaneous	Luciferases	0	0.00098099	0.00172574	0.00361129	0.0389363	0.0229975	0.00153783	0.00158359	0	0.016381	0.000686544	0.00141035	0.00204273	0.00139761	0	0.00155478	0	0.00148713	0.000636177	0.00260488	0.00227892	0.00155126	0.00716204	0	0.00797408	0	0.00470103	0.00293713	0.00369244	0.0018829		0.00214501	0	0	0	0	0	0.00441235	0	0	0		0.000383284	0.000971357	0.000626706	0
si_0574	Miscellaneous	Unclassified miscellaneous	Magnetosome_Biomineralization_and_Function	0	0	0	0	0	0	0	0	0	0	0	0	0	0	0	0	0	0	0	0	0	0	0	0	0	0	0	0	0	0		0	0	0	0	0	0	0	0	0	0		0	0	0	0
si_0575	Miscellaneous	Unclassified miscellaneous	Muconate_lactonizing_enzyme_family	0.308418	0.281348	0.303385	0.30389	0.210256	0.159833	0.19592	0.218219	0.12925	0.123676	0.14898	0.144843	0.230556	0.219705	0.197692	0.201811	0.218251	0.218162	0.196706	0.205916	0.197354	0.208024	0.207222	0.19998	0.179986	0.184308	0.254072	0.26001	0.191392	0.189043		0.238525	0.209778	0.234715	0.23365	0.232524	0.240485	0.248857	0.25994	0.223694	0.237241		0.0643917	0.0662077	0.0333407	0.0307923
si_0576	Miscellaneous	Unclassified miscellaneous	YaaA	0.283475	0.294297	0.415041	0.370157	0.266992	0.321966	0.212221	0.221703	0.282	0.233429	0.336407	0.33919	0.25398	0.250173	0.212899	0.211451	0.276693	0.32122	0.19467	0.223108	0.264354	0.260611	0.221068	0.188387	0.255171	0.275069	0.213354	0.207802	0.204315	0.211261		0.308882	0.336436	0.257805	0.273059	0.197771	0.195669	0.22503	0.203255	0.189228	0.17931		0.244267	0.241674	0.21214	0.1852
si_0577	Miscellaneous	Unclassified miscellaneous	YbbK	0.946191	0.952933	0.69323	0.670436	0.898873	0.74397	0.529015	0.512451	0.579667	0.628211	0.601687	0.611812	0.601516	0.603071	0.620449	0.677575	0.532503	0.575073	0.568615	0.547676	0.557879	0.544026	0.518055	0.498502	0.604207	0.602366	0.590666	0.586693	0.525066	0.540768		0.675678	0.675071	0.487922	0.478153	0.4556	0.458339	0.400862	0.42006	0.447929	0.434068		0.642767	0.637949	0.606839	0.615208
si_0578	Miscellaneous	Unclassified miscellaneous	ZZ_gjo_need_homes	8.29233	8.21657	7.77256	7.86792	8.84299	9.15187	9.25807	9.50442	10.5445	10.9278	9.55971	9.47293	8.52922	8.4715	9.06281	8.77241	8.12314	8.17922	7.68477	7.721	8.87592	8.73296	7.4958	7.521	7.61342	7.34561	8.62436	8.59538	7.66687	7.37857		7.11543	7.03789	5.84777	5.94488	5.62005	5.68788	5.74268	5.82257	5.47395	5.41178		11.1681	11.3053	11.5716	11.5871
si_0579	Motility and Chemotaxis	Flagellar motility in Prokaryota	Additional_flagellar_genes_in_Vibrionales	0	0	0	0	0.0222493	0.0229975	0	0	0.00783333	0	0	0	0	0	0	0	0.00435051	0	0.00381706	0.00260488	0.00151928	0	0	0	0.00227831	0	0	0	0	0		0.00214501	0	0	0	0	0.000494112	0.00220618	0	0	0		0	0.000388543	0	0
si_0580	Motility and Chemotaxis	Flagellar motility in Prokaryota	Archaeal_Flagellum	0.050432	0.0402206	0.0776583	0.0599474	0.0545108	0.0896904	0.020607	0.0351558	0.0477833	0.0753525	0.0208709	0.019745	0.0208359	0.0293499	0.045013	0.0164807	0.0294385	0.0337579	0.0326995	0.0242254	0.0417801	0.0311803	0.0429723	0.0574823	0.0303015	0.0248374	0.0143201	0.0184305	0.0220316	0.0185779		0.0250966	0.045078	0.0330695	0.0348075	0.0273784	0.0306844	0.0222824	0.0309399	0.0160168	0.0226896		0.0132233	0.0131716	0.0187385	0.0209107
si_0581	Motility and Chemotaxis	Flagellar motility in Prokaryota	Flagellar_motility	0.984789	0.938415	0.905496	0.948867	2.3295	2.3722	1.70023	1.6916	1.71785	1.95098	0.981621	0.955656	1.4261	1.44723	1.44619	1.51871	2.3996	2.4212	2.2041	2.20751	1.55863	1.5753	2.69102	2.7007	3.21606	3.13625	2.35232	2.34677	2.3639	2.43195		2.54248	2.61826	3.55884	3.53156	3.8189	3.82567	3.95965	4.04567	3.89687	3.88047		0.750048	0.748761	0.797044	0.796583
si_0582	Motility and Chemotaxis	Flagellar motility in Prokaryota	Flagellum	1.93189	1.99455	2.38946	2.42191	4.15284	4.30399	3.56777	3.5482	3.66522	3.78974	1.97601	2.06194	3.2222	3.26637	2.8343	2.87075	4.12791	4.17556	4.66751	4.65479	3.70977	3.68393	5.26601	5.17775	5.98124	6.01275	6.15162	6.18113	6.30546	6.30607		5.97064	5.93117	9.15409	9.16098	10.0608	10.0951	10.0575	10.2531	10.3915	10.3617		1.8585	1.82751	1.59829	1.56856
si_0583	Motility and Chemotaxis	Flagellar motility in Prokaryota	Flagellum_in_Campylobacter	0.250703	0.255842	0.230214	0.222275	0.416062	0.438103	0.37923	0.386714	0.450417	0.440648	0.372519	0.366833	0.368645	0.376378	0.43401	0.408597	0.526267	0.487779	0.481459	0.476303	0.387568	0.363615	0.567234	0.514442	0.617649	0.663415	0.426998	0.43565	0.429677	0.455786		0.423425	0.459576	0.555675	0.547118	0.602277	0.574949	0.6142	0.606829	0.644117	0.642136		0.440355	0.447446	0.444648	0.434535
si_0584	Motility and Chemotaxis	Social motility and nonflagellar swimming in bacteria	Control_of_Swarming_in_Vibrio_and_Shewanella_species	0.00655434	0.00431635	0.00207089	0.00162508	0.0177995	0.00804914	0.00584377	0.00950157	0.00626667	0.0131048	0.00562966	0.00902627	0.00694529	0.00391332	0.0115574	0.00621914	0.017112	0.0141277	0.0125963	0.0166712	0.00516554	0.0096178	0.0200537	0.0130422	0.0252892	0.0266944	0.00882347	0.01285	0.00701564	0.0106697		0.0184471	0.012314	0.0125234	0.0141531	0.0167259	0.0164045	0.0205174	0.0162604	0.0184497	0.0222068		0.00413946	0.00442939	0.0021308	0.0013388
si_0585	Motility and Chemotaxis	Social motility and nonflagellar swimming in bacteria	Rhamnolipids_in_Pseudomonas	0.00327717	0.00255057	0.000172574	0.000180565	0	0	0.000307567	0.00443406	0	0.0016381	0.000549235	0.000564142	0.000272364	0.000838569	0.00121657	0.00124383	0.0050756	0.00297426	0.00254471	0.00312586	0.000303855	0.000310252	0.00907192	0.00386435	0.0029618	0.00255338	0.000723235	0.000734284	0.000984652	0.000753158		0.00643503	0.00351828	0.00146758	0.00100022	0.00125324	0.0017788	0.00110309	0.000677516	0.000946138	0.00110345		0.000306627	0.000233126	6.26706e-05	0.000255009
si_0586	Motility and Chemotaxis	Unclassified motility and chemotaxis	Bacterial_Chemotaxis	1.79953	1.87958	1.94249	1.9584	4.3731	4.28904	3.15563	3.13742	3.34327	3.44246	1.55131	1.61472	2.74707	2.73499	3.11046	2.99172	4.68492	4.56252	5.70206	5.65272	3.97154	4.02164	6.12594	6.25784	6.74311	6.59051	7.09833	7.07232	7.89137	7.82155		8.39514	8.25038	13.2218	13.1653	14.0991	14.1798	14.2248	14.0917	14.4727	14.4088		1.11796	1.10972	1.1255	1.12159
si_0587	Nitrogen Metabolism	Unclassified nitrogen metabolism	Allantoin_Utilization	0.435135	0.422414	0.835431	0.849918	0.58627	0.663479	0.488108	0.479512	0.3525	0.356286	0.221616	0.232568	0.515994	0.528298	0.281635	0.302872	0.3347	0.334902	0.303329	0.317535	0.420688	0.434973	0.442137	0.425562	0.37501	0.368615	0.793316	0.784949	0.331089	0.355491		0.456887	0.445723	0.380837	0.377832	0.327722	0.328091	0.342178	0.341694	0.336082	0.327378		0.241315	0.240663	0.114938	0.111056
si_0588	Nitrogen Metabolism	Unclassified nitrogen metabolism	Amidase_clustered_with_urea_and_nitrile_hydratase_functions	0.0121983	0.0102023	0.00241604	0.00487524	0.00556233	0	0.0126102	0.0126688	0.01175	0.0049143	0.00425657	0.0023976	0.00776238	0.00838569	0.0112532	0.0118164	0.0118914	0.0132355	0.0211211	0.0195366	0.0112427	0.0120998	0.0148016	0.0149744	0.0116194	0.0155524	0.0423092	0.0285636	0.0269548	0.0298753		0.0375377	0.0398006	0.0407988	0.0546118	0.0582274	0.05287	0.0602286	0.0492328	0.0571737	0.0521378		0.000958209	0.00143761	0.000814717	0.00102003
si_0589	Nitrogen Metabolism	Unclassified nitrogen metabolism	Ammonia_assimilation	5.96099	5.955	5.28715	5.20441	4.22737	4.01652	3.47181	3.47282	3.56182	3.59726	3.27633	3.33563	5.42155	5.36293	5.68197	5.60313	4.96365	4.92612	5.24757	5.26616	3.52548	3.51965	4.86016	4.96666	5.90059	5.9322	4.09431	4.07498	3.97738	3.93864		5.6373	5.65542	5.29347	5.24843	5.15746	5.14292	5.00405	5.03394	5.15848	5.11192		2.25379	2.2736	2.10385	2.11504
si_0590	Nitrogen Metabolism	Unclassified nitrogen metabolism	Cyanate_hydrolysis	0.134	0.139693	0.222621	0.21758	0.334852	0.364511	0.246053	0.242607	0.1927	0.193296	0.168203	0.138638	0.238046	0.243325	0.219286	0.202433	0.246819	0.250433	0.262105	0.240561	0.188694	0.195924	0.287437	0.290793	0.307572	0.314994	0.271213	0.253034	0.197792	0.207997		0.219864	0.24694	0.260985	0.280711	0.260673	0.277988	0.288788	0.27733	0.292424	0.286344		0.132501	0.129618	0.0892429	0.0904005
si_0591	Nitrogen Metabolism	Unclassified nitrogen metabolism	Denitrification	0.464265	0.459299	0.231767	0.204038	0.392701	0.46685	0.306336	0.290115	0.47	0.452115	0.167654	0.193924	0.217891	0.211319	0.419411	0.449333	0.596021	0.594852	0.444179	0.439053	0.210268	0.228655	0.644107	0.635203	0.693289	0.697305	0.120129	0.121964	0.228193	0.218039		0.354356	0.377116	0.193183	0.189191	0.205627	0.213555	0.221941	0.21003	0.197743	0.212965		0.0656565	0.0726964	0.109861	0.101748
si_0592	Nitrogen Metabolism	Unclassified nitrogen metabolism	Dissimilatory_nitrite_reductase	0.092489	0.0767134	0.0655781	0.0648227	0.0767602	0.0908403	0.0778144	0.091215	0.0971334	0.099924	0.0546489	0.0496445	0.0832073	0.0788255	0.0882011	0.0926652	0.141537	0.150349	0.11044	0.113182	0.060923	0.0693412	0.221546	0.181142	0.171101	0.188718	0.0455638	0.047141	0.0788952	0.0702948		0.116045	0.130396	0.081891	0.0886692	0.0920648	0.0898297	0.0831729	0.0675258	0.0829222	0.0919308		0.0317742	0.0284413	0.0527686	0.066366
si_0593	Nitrogen Metabolism	Unclassified nitrogen metabolism	Nitrate_and_nitrite_ammonification	1.70886	1.72968	2.49231	2.55409	3.98263	4.11656	3.4875	3.44178	3.16858	3.08454	2.29608	2.32539	3.25829	3.23296	3.7671	3.79865	3.81584	3.8243	4.51571	4.55789	3.80776	3.77545	4.58562	4.70775	5.35243	5.25532	5.26667	5.33765	4.89975	4.76573		4.74005	4.80773	6.79466	6.75361	6.96979	7.00068	7.26847	7.30972	6.9683	6.93819		1.70941	1.70314	1.05995	1.01015
si_0594	Nitrogen Metabolism	Unclassified nitrogen metabolism	Nitric_oxide_synthase	0.0790162	0.0690617	0.0667862	0.0563362	0.208031	0.18398	0.10242	0.100717	0.0885167	0.0860002	0.0733229	0.0792619	0.0660483	0.0793845	0.114661	0.114121	0.131096	0.143508	0.133724	0.127248	0.108173	0.1044	0.0883319	0.101922	0.163127	0.116063	0.0966242	0.102947	0.0947727	0.109208		0.1568	0.127098	0.132033	0.13738	0.154293	0.157671	0.163919	0.163281	0.135973	0.13131		0.0600606	0.0606127	0.0455615	0.0546356
si_0595	Nitrogen Metabolism	Unclassified nitrogen metabolism	Nitrogen_fixation	0.106872	0.11144	0.126324	0.140118	0.334852	0.27712	0.298032	0.277446	0.3102	0.262096	0.212691	0.203937	0.151843	0.17554	0.1469	0.205854	0.20955	0.180091	0.198106	0.174006	0.20495	0.225088	0.220591	0.277267	0.244462	0.226322	0.136981	0.132538	0.169483	0.150255		0.155728	0.168218	0.100725	0.100972	0.108646	0.112262	0.138327	0.115178	0.109684	0.105034		0.227096	0.233747	0.30859	0.321757
si_0596	Nitrogen Metabolism	Unclassified nitrogen metabolism	Nitrosative_stress	0.492121	0.550531	0.659233	0.676214	1.0891	1.24072	1.34191	1.35302	0.8836	0.840344	1.644	1.69525	0.986231	0.984899	0.866804	0.84798	0.643586	0.645712	0.697123	0.724938	1.31402	1.31019	0.646016	0.645347	0.804926	0.806868	1.18697	1.1529	0.975421	0.97785		0.512872	0.490361	0.507783	0.526164	0.54887	0.552764	0.49639	0.497297	0.493951	0.45993		2.00101	2.00943	2.10548	2.11861
si_0597	Nucleosides and Nucleotides	Detoxification	Housecleaning_nucleoside_triphosphate_pyrophosphatases	0.678556	0.694737	0.683911	0.725689	0.97007	0.975096	0.846424	0.86971	1.00893	1.04347	0.950452	0.961439	0.876059	0.850169	0.787119	0.781435	0.712469	0.740442	0.762395	0.777036	0.832868	0.831474	0.823635	0.798955	0.815407	0.790619	0.931382	0.917634	0.70218	0.685876		0.512872	0.494099	0.352709	0.351976	0.358956	0.346966	0.325852	0.329273	0.349395	0.346965		0.963269	0.96413	0.825935	0.818004
si_0598	Nucleosides and Nucleotides	Detoxification	Nucleoside_triphosphate_pyrophosphohydrolase_MazG	0.203731	0.184034	0.187933	0.159258	0.311491	0.265622	0.245746	0.26351	0.329	0.312877	0.37197	0.373885	0.27822	0.272675	0.247875	0.258716	0.162709	0.163287	0.204213	0.195496	0.175477	0.19096	0.156133	0.130422	0.199808	0.189646	0.140235	0.147664	0.18093	0.166322		0.132347	0.126878	0.0714223	0.0733658	0.0548533	0.0527712	0.0529482	0.0474261	0.0429141	0.0401378		0.411225	0.404629	0.460566	0.43938
si_0599	Nucleosides and Nucleotides	Detoxification	Nudix_proteins_(nucleoside_triphosphate_hydrolases)	1.4729	1.35534	1.06979	1.11914	1.34608	1.24647	1.12877	1.05151	1.13975	1.08114	0.945646	0.944797	1.36073	1.30929	1.15483	1.29109	1.10938	1.11862	1.15695	1.14315	0.959272	0.942234	1.19176	1.14192	1.4711	1.38834	1.21279	1.19372	0.973205	0.981993		1.24411	1.23492	1.11238	1.09144	1.0574	1.03625	1.08147	1.13484	1.06535	1.07738		0.684276	0.679445	0.658041	0.674753
si_0600	Nucleosides and Nucleotides	Purines	De_Novo_Purine_Biosynthesis	12.3671	12.2116	12.9313	13.0182	9.70071	9.54513	10.584	10.5984	10.2209	10.3528	11.4543	11.3809	11.274	11.33	11.9674	11.9796	10.4453	10.4141	10.3328	10.2851	10.3536	10.403	10.3191	10.2091	9.35291	9.35117	7.84131	7.90713	8.43453	8.49286		9.35976	9.27925	6.10587	6.18799	5.61118	5.60126	5.70782	5.64303	5.30283	5.25716		10.3474	10.3801	11.6459	11.7169
si_0601	Nucleosides and Nucleotides	Purines	Purine_Utilization	3.13479	3.00497	3.06768	3.11998	3.24173	3.50253	3.84028	3.88931	3.71848	3.47686	3.58692	3.58145	3.00908	3.08803	3.17402	3.12076	3.26477	3.24551	3.06587	3.11062	3.61573	3.75885	2.76932	2.83644	2.69182	2.6973	4.2647	4.27823	4.06858	4.07961		3.77822	3.7782	4.40773	4.3976	4.48534	4.49178	4.28351	4.32729	4.43238	4.45771		5.23029	5.21106	5.26032	5.23099
si_0602	Nucleosides and Nucleotides	Purines	Purine_conversions	13.4852	13.4505	13.22	13.3825	12.0302	12.053	11.8127	11.7002	12.0085	11.7771	12.0057	12.063	11.5053	11.6033	12.6909	12.6724	11.5242	11.6839	10.7987	10.7229	11.5681	11.6448	11.4435	11.3153	10.3608	10.2481	9.07537	9.11393	9.09818	9.2538		9.94835	9.9662	6.96837	6.9432	6.29873	6.24464	6.37011	6.35442	6.1503	6.10805		13.569	13.6268	13.1795	13.2907
si_0603	Nucleosides and Nucleotides	Purines	Purine_nucleotide_synthesis_regulator	0.0189347	0.0190312	0.0341697	0.0334044	0.0489485	0.0609435	0.0384458	0.0414902	0.0477833	0.0360382	0.0148294	0.0177705	0.0453486	0.0577215	0.0328473	0.0267423	0.0422	0.0437216	0.0249382	0.0135454	0.039957	0.0404878	0.0267383	0.0140083	0.0355416	0.0454966	0.0609687	0.0597707	0.0160006	0.0150632		0.0135136	0.0136333	0.00200569	0.00315068	0.00351871	0.00311291	0.00330927	0.00519429	0.00425762	0.0031724		0.0272898	0.0255273	0.00858587	0.00873404
si_0604	Nucleosides and Nucleotides	Purines	Xanthine_Metabolism_in_Bacteria	0.703499	0.681003	0.853724	0.811277	1.02013	1.02799	1.08325	1.16046	0.872634	0.814954	1.19047	1.1957	0.838065	0.835913	1.07605	1.09799	0.722185	0.735088	0.974497	0.953256	0.948485	0.958678	0.518055	0.472417	0.597372	0.586117	1.05086	1.06574	0.94465	0.932912		0.744533	0.739059	0.801691	0.809725	0.762065	0.73771	0.697593	0.734653	0.83179	0.820067		1.79519	1.77545	1.62473	1.61765
si_0605	Nucleosides and Nucleotides	Purines	Xanthosine_utilization_(xap_region)	0.0331358	0.0351194	0.0802469	0.0780039	0.0600732	0.0551941	0.0818128	0.0798132	0.0391667	0.0237524	0.0387211	0.0409003	0.119432	0.126903	0.042884	0.0426011	0.033644	0.0269171	0.0496218	0.0455854	0.0595557	0.0623606	0.0778276	0.0565162	0.0909045	0.12233	0.112101	0.120422	0.0541559	0.052219		0.0265981	0.0299054	0.0197145	0.0157534	0.0147014	0.0145763	0.0180906	0.0119694	0.0158816	0.0231723		0.0351088	0.0356682	0.0135995	0.0147905
si_0606	Nucleosides and Nucleotides	Pyrimidines	De_Novo_Pyrimidine_Synthesis	7.28023	7.20851	7.20341	7.33995	6.44897	6.529	7.11433	7.16228	7.51609	7.27725	7.65867	7.61719	6.64446	6.72323	6.94143	6.96886	6.45297	6.32848	5.94889	5.96531	6.29528	6.33394	5.72438	5.63278	5.42214	5.39019	4.92009	4.85126	5.21053	5.22353		4.92516	4.89745	3.10139	3.11437	2.70078	2.69514	2.82589	2.77014	2.59127	2.5373		8.29024	8.28556	9.04468	9.13307
si_0607	Nucleosides and Nucleotides	Pyrimidines	Novel_non-oxidative_pathway_of_Uracil_catabolism	0.318067	0.310189	0.291478	0.281139	0.231393	0.18743	0.186385	0.154876	0.217767	0.199029	0.155845	0.159088	0.272364	0.265267	0.353717	0.349205	0.277563	0.291031	0.398756	0.37341	0.187479	0.197165	0.274068	0.270505	0.386173	0.383471	0.228542	0.229096	0.321981	0.309297		0.40841	0.404163	0.514485	0.542267	0.492763	0.500882	0.506097	0.521687	0.509563	0.524136		0.136219	0.133853	0.140946	0.145674
si_0608	Nucleosides and Nucleotides	Pyrimidines	Pyrimidine_utilization	0.431494	0.4799	0.64698	0.628004	0.817663	0.957848	0.919317	0.959975	0.760617	0.730592	0.705355	0.69869	0.656398	0.653385	0.666679	0.667314	0.734367	0.757247	0.853241	0.856485	0.814333	0.806654	0.880931	0.907157	0.902438	0.937787	1.15334	1.14269	1.00398	0.988144		1.04119	1.05966	1.42991	1.41611	1.4432	1.42146	1.51432	1.46547	1.62438	1.61082		0.835444	0.819437	0.845739	0.894443
si_0609	Nucleosides and Nucleotides	Pyrimidines	pyrimidine_conversions	6.57418	6.75588	5.85837	5.97109	6.01733	5.76548	6.09413	6.24981	6.44997	6.13796	7.05067	7.01849	6.04117	6.02302	6.28904	6.29004	6.24429	6.14512	6.00132	5.93561	6.30622	6.32184	5.81749	6.01825	5.60669	5.47793	5.60775	5.6647	5.95394	5.86585		5.52769	5.59825	4.75834	4.75988	4.62985	4.55211	4.76909	4.71348	4.41623	4.4415		7.6017	7.6581	7.70058	7.79389
si_0610	Nucleosides and Nucleotides	Unclassified nucleosides and nucleotides	AMP_to_3-phosphoglycerate	0.0105598	0	0.00379663	0.00144452	0	0.0114988	0.000615134	0	0.0180167	0.00245715	0.00384465	0.00253864	0.0023151	0.00153738	0.00152071	0.00528627	0.0123265	0.00788179	0.00254471	0.00573074	0.00258277	0.00108588	0.00907192	0.00338131	0.00683492	0.00626739	0.00470103	0.00418542	0.0119389	0.014059		0.00493352	0.00813603	0.0093436	0.00850184	0.0139784	0.013934	0.0176494	0.0164862	0.0130432	0.0137931		0	0.000388543	0.000501364	0.000318761
si_0611	Nucleosides and Nucleotides	Unclassified nucleosides and nucleotides	Adenosyl_nucleosidases	0.244149	0.262905	0.230732	0.226789	0.310378	0.331165	0.283269	0.300883	0.3666	0.357105	0.352472	0.362461	0.216666	0.219425	0.234493	0.244723	0.178371	0.168938	0.183474	0.18156	0.212699	0.223847	0.130349	0.134286	0.129408	0.127205	0.238451	0.240551	0.191146	0.175862		0.145646	0.150187	0.08375	0.0776668	0.0603482	0.0576629	0.0714801	0.0602989	0.0524431	0.0557929		0.50214	0.495353	0.511893	0.514161
si_0612	Nucleosides and Nucleotides	Unclassified nucleosides and nucleotides	Hydantoin_metabolism	0.865354	0.89584	1.34349	1.2997	0.89776	0.946349	0.78491	0.853874	0.487233	0.514363	0.277913	0.279109	0.340864	0.309991	0.458646	0.441248	0.916798	0.966635	0.635796	0.668803	0.638856	0.651684	0.90194	0.924064	0.803104	0.78737	0.977669	0.99723	1.05198	1.0499		1.56693	1.54255	1.74696	1.76158	1.63644	1.61654	1.63081	1.68114	1.76948	1.75075		0.24189	0.239304	0.416007	0.439635
si_0613	Nucleosides and Nucleotides	Unclassified nucleosides and nucleotides	Pseudouridine_Metabolism	0.084296	0.0822069	0.131847	0.125312	0.161308	0.219627	0.238672	0.245457	0.288267	0.253905	0.220655	0.200411	0.191608	0.180851	0.138384	0.121584	0.0925209	0.0910124	0.103824	0.114094	0.206926	0.20399	0.141331	0.147329	0.138521	0.139507	0.220442	0.226233	0.102404	0.10017		0.0557703	0.0637689	0.0231878	0.0196042	0.0259806	0.025348	0.0258123	0.0212288	0.0168277	0.0209655		0.270675	0.267823	0.258516	0.250737
si_0614	Nucleosides and Nucleotides	Unclassified nucleosides and nucleotides	Ribonucleotide_reduction	4.24266	4.29752	3.9321	4.09737	5.50893	5.27794	6.04123	6.22669	7.12833	6.97584	7.25045	7.35937	5.35305	5.41548	5.21025	5.25113	5.11505	5.24734	4.98928	5.0084	6.02986	6.14795	4.8678	4.94782	4.94894	4.91224	5.16621	5.12471	7.049	7.19291		3.36853	3.52598	2.5918	2.57396	2.48209	2.43222	2.67675	2.66964	2.46273	2.5033		7.11263	7.13023	8.00059	7.99924
si_0615	Phages, Prophages, Transposable elements	Bacteriophage integration/excision/lysogeny	Phage_integration_and_excision	0.305141	0.268987	0.394849	0.403201	0.777614	0.694526	0.711402	0.74809	0.556167	0.448839	0.274068	0.298995	0.413994	0.395245	0.213203	0.229175	0.363413	0.349029	0.17075	0.199664	0.434665	0.432801	0.345211	0.316877	0.240589	0.274372	0.7343	0.703297	0.282595	0.29938		0.0776494	0.0888367	0.0130615	0.0148532	0.0232331	0.0231245	0.0154432	0.00858187	0.0128404	0.0137931		0.291986	0.296886	0.294301	0.289945
si_0616	Phages, Prophages, Transposable elements	Bacteriophage structural proteins	Phage_capsid_proteins	0.0691847	0.0882891	0.189831	0.175148	0.378238	0.28172	0.201456	0.221703	0.15275	0.159715	0.190585	0.162896	0.205226	0.195666	0.187047	0.158588	0.119639	0.0966635	0.122782	0.142617	0.197202	0.177619	0.226798	0.156989	0.186821	0.175255	0.898258	0.930337	0.247394	0.239755		0.0772204	0.0736641	0.0555235	0.060263	0.0448274	0.0496583	0.0728038	0.07001	0.0439278	0.0593102		0.197085	0.178147	0.075706	0.0741437
si_0617	Phages, Prophages, Transposable elements	Superinfection Exclusion	Phage_Dual_Exonuclease_Exclusion	0.000546195	0.00412016	0.00517722	0.00469468	0.0033374	0.00344963	0.0046135	0.00475078	0.00235	0.0016381	0.0122205	0.0215784	0.0211082	0.0160726	0.0161195	0.00404244	0.00478557	0.00446139	0.00419877	0.00755415	0.018991	0.0291637	0.00190988	0	0.00273397	0.00371401	0.0287124	0.0266545	0.0884956	0.07632		0	0	4.89194e-05	0	0	0	0	0.000225839	0	0.000137931		0.00490603	0.00602241	0.00250682	0.00197632
si_0618	Phages, Prophages, Transposable elements, Plasmids	Pathogenicity islands	Listeria_Pathogenicity_Island_LIPI-1_extended	0.0355027	0.058467	0.0819727	0.0947964	0.111247	0.120737	0.123642	0.0997665	0.0548333	0.0925526	0.0954296	0.0963272	0.0422165	0.0426272	0.06022	0.0926652	0.0355292	0.0282555	0.111077	0.106149	0.0755081	0.0648426	0.0429723	0.0483044	0.0341746	0.0232125	0.0676225	0.0763655	0.0464017	0.0539763		0.0242386	0.0296855	0.00293516	0.00200043	0.00515756	0.00419996	0.00441235	0.00564597	0.00202744	0.00172413		0.1261	0.130861	0.0904336	0.0919943
si_0619	Phages, Prophages, Transposable elements, Plasmids	Pathogenicity islands	Staphylococcal_pathogenicity_islands_SaPI	0.367589	0.384548	0.416421	0.416021	0.348202	0.27827	0.489646	0.477612	0.3666	0.350553	0.420714	0.391232	0.343179	0.32802	0.617103	0.595172	0.390821	0.407325	0.406772	0.410399	0.385441	0.403482	0.291734	0.302869	0.268385	0.282961	0.313305	0.30414	0.308565	0.272392		0.193265	0.187569	0.108846	0.118426	0.103874	0.103813	0.102146	0.0905613	0.087315	0.0844825		0.661471	0.648634	0.622945	0.623496
si_0620	Phages, Prophages, Transposable elements, Plasmids	Pathogenicity islands	Vibrio_pathogenicity_island	0.0267635	0.0311955	0.0429709	0.0422521	0.0122371	0.0160983	0.0381383	0.0335722	0.01645	0.0204762	0.011122	0.0107187	0.0183846	0.0212437	0.0246355	0.0282971	0.0585869	0.0591878	0.0321906	0.0319098	0.0363107	0.0294739	0.0654133	0.0569992	0.0526289	0.0459608	0.0485291	0.0475816	0.0443093	0.0463192		0.0622053	0.0613501	0.0739172	0.0771167	0.0784238	0.0772792	0.070377	0.0747526	0.0794756	0.0783446		0.005136	0.00617783	0.00676842	0.00643897
si_0621	Phages, Prophages, Transposable elements, Plasmids	Phages, Prophages	Listeria_phi-A118-like_prophages	0.0132907	0.0211894	0.0203637	0.011195	0.0467236	0.0252973	0.0590528	0.048458	0.0885167	0.0548763	0.0535504	0.0486572	0.0281897	0.0338223	0.0282852	0.0329614	0.0284234	0.0361373	0.03728	0.0375103	0.0458822	0.0553799	0.0128917	0.0241522	0.0166316	0.0236768	0.356121	0.36347	0.143144	0.102681		0.00922355	0.00373818	0.000489194	0.00200043	0.00144604	0.00380467	0.00110309	0.00225839	0	0		0.0592173	0.0606904	0.0738259	0.0648997
si_0622	Phages, Prophages, Transposable elements, Plasmids	Phages, Prophages	Phage_baseplate_proteins	0.00637227	0.00196198	0.0103544	0.0144452	0.0556233	0.0574939	0.0123027	0.0158359	0.0156667	0.00819049	0.00823853	0.00423106	0.0340455	0.036338	0.00608283	0.00621914	0.00435051	0.00148713	0.0139959	0.0097683	0.0167121	0.0108588	0.0334229	0.0144913	0.0170873	0.00928502	0.0260365	0.0256999	0.0270779	0.0263605		0.00643503	0	0.00489194	0.0060013	0.00144604	0.00296467	0.00220618	0	0.00439278	0.00379309		0.0279797	0.0295293	0.000626706	0.00127504
si_0623	Phages, Prophages, Transposable elements, Plasmids	Phages, Prophages	Phage_neck_proteins	0	0	0.00172574	0.00180565	0	0.0114988	0	0	0.00783333	0.00819049	0	0	0	0.00139761	0	0.00310957	0.00145017	0.00148713	0.0528027	0.044283	0.00151928	0.00155126	0	0	0.00455662	0.00232125	0	0	0.00246163	0.00376579		0	0	0	0.000500108	0	0	0	0	0	0		0	0.000388543	0.00125341	0.000637521
si_0624	Phages, Prophages, Transposable elements, Plasmids	Phages, Prophages	Phage_nin_genes_-_N-independent_survival	0.00910324	0.0215818	0.0440064	0.046044	0.133496	0.137985	0.0599755	0.058593	0.109667	0.0655239	0.0405061	0.0380796	0.060601	0.054507	0.0167278	0.00621914	0.0101512	0.00594852	0.0254471	0.0195366	0.0516554	0.0341277	0.0334229	0.0338131	0.014809	0.0220519	0.619812	0.612025	0.0436939	0.0451895		0.00429002	0	0.00440274	0.00550119	0.00433813	0.00247056	0	0.00112919	0.000675813	0.000689653		0.0212722	0.0256438	0.00188012	0.00191256
si_0625	Phages, Prophages, Transposable elements, Plasmids	Phages, Prophages	Phage_packaging_machinery	0.456073	0.511684	0.771061	0.76108	1.76882	1.826	1.11801	1.18136	0.993267	0.937811	2.3764	2.45007	0.938976	0.951776	0.780123	0.723597	0.688541	0.767359	0.916732	0.898684	9.33535	9.37146	0.791645	0.799438	0.715389	0.703572	2.13202	2.1248	9.70621	9.7603		0.400259	0.370299	0.250761	0.243953	0.263903	0.237965	0.25702	0.261069	0.229506	0.209448		0.978907	0.963081	0.707551	0.698724
si_0626	Phages, Prophages, Transposable elements, Plasmids	Phages, Prophages	Phage_tail_fiber_proteins	0.235956	0.246621	0.673384	0.665019	1.08688	1.04984	1.2804	1.14811	0.864017	0.77564	0.436917	0.421696	0.790946	0.802231	0.368011	0.374392	0.155748	0.146185	0.448887	0.446998	1.29199	1.31159	0.374336	0.391266	0.40121	0.410398	1.23695	1.16891	0.855416	0.825461		0.121408	0.137653	0.0717647	0.0676646	0.0642043	0.0803427	0.0933213	0.0677516	0.0479827	0.0488274		0.505513	0.500987	0.130417	0.132796
si_0627	Phages, Prophages, Transposable elements, Plasmids	Phages, Prophages	Phage_tail_proteins_2	0.663809	0.705724	0.756737	0.788887	1.33273	1.15448	1.08048	0.991647	0.866367	0.881297	0.572028	0.573027	0.920727	0.879659	0.628965	0.669179	0.526992	0.555146	0.918131	0.862997	1.12973	1.1622	0.721934	0.562264	0.632003	0.646237	2.55425	2.51088	2.24956	2.21014		0.570144	0.527962	0.301343	0.289513	0.322612	0.320728	0.333353	0.354341	0.32831	0.33924		0.77178	0.759252	0.5238	0.519389
si_0628	Phages, Prophages, Transposable elements, Plasmids	Phages, Prophages	Prophage-encoded_Rst_operon	0	0	0	0	0	0	0	0	0	0	0	0	0	0	0	0	0	0	0.00127235	0	0	0	0	0	0	0	0	0	0	0		0	0	0	0	0	0	0	0	0	0		0	0	0	0
si_0629	Phages, Prophages, Transposable elements, Plasmids	Phages, Prophages	Prophage_lysogenic_conversion_modules	0.00946737	0.00431635	0.00448693	0.00288903	0.0355989	0.0114988	0.0135329	0.0050675	0.0188	0.00573334	0.0632994	0.0424517	0.00435783	0.00838569	0.00912425	0.00373148	0.00609072	0.00327169	0.00305365	0.00312586	0.0243084	0.0220279	0.0105043	0.00676262	0.00911323	0.00742801	0.0243007	0.0252594	0.0102158	0.0153142		0.000429002	0.000439785	0.000978387	0.00060013	0	0	0.000441235	0.00225839	0	0		0.015753	0.0197768	0.010466	0.0101366
si_0630	Phages, Prophages, Transposable elements, Plasmids	Phages, Prophages	Staphylococcal_phi-Mu50B-like_prophages	0.647969	0.639801	0.6651	0.654005	0.407163	0.403607	0.461658	0.471278	0.287483	0.316972	0.420577	0.417888	0.537102	0.533609	0.562662	0.551638	0.730596	0.721853	0.859221	0.830696	0.501361	0.513777	0.529036	0.560814	0.43698	0.469358	0.379192	0.376247	0.553744	0.59738		0.406694	0.390969	0.151014	0.149482	0.0968849	0.104604	0.0922182	0.101176	0.0800162	0.0861377		0.24534	0.241324	0.221916	0.227595
si_0631	Phages, Prophages, Transposable elements, Plasmids	Plasmid related functions	Plasmid-encoded_T-DNA_transfer	0.0347744	0.0359042	0.00224346	0.00451411	0.016687	0.0114988	0.0156859	0.00443406	0.00626667	0.016381	0.00562966	0.00733384	0.0076262	0.00698807	0.0118615	0.00963967	0.0143567	0.0121945	0.00827031	0.00716342	0.00410205	0.00822167	0.0133692	0.0309148	0.0232387	0.0220519	0.00846185	0.00719598	0.0142775	0.0110463		0.0128701	0.00835592	0.0165837	0.0121026	0.018895	0.0146751	0.0141195	0.0221322	0.0125025	0.0108276		0.0031046	0.00330261	0.00256949	0.00382513
si_0632	Phages, Prophages, Transposable elements, Plasmids	Plasmid related functions	Rolling-circle_replication	0	0	0.346874	0.344878	0.144621	0.172482	0.101497	0.10135	0.00783333	0.00819049	0.00411926	0.00564142	0.00408546	0.00559046	0.997585	1.06347	0.00290034	0.00446139	0.00254471	0.00260488	0.0288663	0.0232689	0	0	0.00683492	0.00696376	0.00361617	0.00220285	0.00615407	0.00376579		0	0.00439785	0.00635952	0.00550119	0.000964029	0.000494112	0	0	0.00202744	0.000689653		0	0	0.00125341	0.00191256
si_0633	Phages, Prophages, Transposable elements, Plasmids	Transposable elements	CBSS-203122.12.peg.188	0.640868	0.62646	0.517205	0.522012	0.821	0.778467	0.672648	0.693614	1.10607	1.08442	0.588368	0.614351	0.829485	0.880218	0.950139	0.863217	1.10402	1.03817	1.53904	1.62623	1.23624	1.22146	1.55655	1.59984	1.94681	1.96216	2.06382	2.09946	2.57043	2.61045		2.51374	2.47203	4.00806	4.12524	4.45675	4.50398	4.45162	4.51881	4.69217	4.7115		0.353004	0.347163	0.32689	0.315446
si_0634	Phages, Prophages, Transposable elements, Plasmids	Transposable elements	Conjugative_transposon,_Bacteroidales	0.536909	0.543076	0.148931	0.148063	1.15585	1.19587	2.27507	2.18853	0.849134	0.804306	5.47052	5.35794	3.53256	3.45239	1.26705	1.23512	1.48237	1.52847	1.60228	1.67598	1.91216	1.86322	0.370994	0.367597	2.23798	2.32009	1.04869	1.05502	1.97989	1.96135		0.119692	0.112365	0.142649	0.13753	0.216039	0.217261	0.0739069	0.0743009	0.0712982	0.0753101		1.25955	1.23735	0.0972647	0.0965845
si_0635	Phages, Prophages, Transposable elements, Plasmids	Transposable elements	Tn552	0.0072826	0.00392396	0.0712731	0.0740315	0	0.00344963	0.0123027	0.0126688	0.0548333	0.0573334	0.00274618	0.00423106	0.0144353	0.0190076	0.0453171	0.0338943	0.0294385	0.0301887	0.139068	0.155381	0.14737	0.124101	0.107908	0.12849	0.0644761	0.0633702	0.0180809	0.0279028	0.0184622	0.0242266		0.0242386	0.0248479	0.00728899	0.00640138	0.0033741	0.00296467	0.0037505	0.00225839	0.00155437	0.000896549		0.00114985	0.00116563	0.00250682	0.00255009
si_0636	Phages, Prophages, Transposable elements, Plasmids	Unclassified phages, prophages, transposable elements, plasmids	Integrons	0.475189	0.445173	0.0836984	0.0722258	0.15797	0.0873907	0.048288	0.0513085	0.0712833	0.0630668	0.217909	0.239337	0.14517	0.158629	0.63231	0.730127	0.0920859	0.0783718	0.137287	0.130765	0.0773312	0.0812859	0.0773501	0.0695584	0.415108	0.363276	0.0840399	0.0918589	0.15336	0.146364		0.149293	0.161401	0.145242	0.158184	0.108164	0.106086	0.128179	0.118339	0.112726	0.118069		0.0420846	0.0431283	0.0261336	0.0272859
si_0637	Phosphorus Metabolism	Unclassified phosphorus metabolism	Alkylphosphonate_utilization	0.396901	0.401813	0.524798	0.529957	0.956721	0.945199	0.875643	0.928937	0.839734	0.837068	0.498706	0.492919	0.700929	0.704957	0.645997	0.621914	0.622849	0.602585	0.675111	0.650178	0.620017	0.631983	1.03802	1.09506	0.945498	0.943126	1.08225	1.08542	0.612823	0.616334		0.567355	0.541156	0.592316	0.584876	0.611435	0.624311	0.547132	0.52101	0.61303	0.610274		0.607313	0.610245	0.420269	0.432686
si_0638	Phosphorus Metabolism	Unclassified phosphorus metabolism	High_affinity_phosphate_transporter_and_control_of_PHO_regulon	3.27953	3.33733	2.6497	2.67073	3.06596	3.12077	2.9145	2.9591	3.3182	3.13123	3.33743	3.25242	3.05266	2.99034	2.91155	2.92268	3.12817	3.10498	2.9254	2.91434	2.88754	2.90334	2.84476	2.78475	2.93469	2.89321	2.54629	2.57425	2.48083	2.52823		2.38246	2.36319	1.90839	1.92437	1.80529	1.80855	1.84458	1.83562	1.74671	1.76551		3.38673	3.38829	3.10677	3.16179
si_0639	Phosphorus Metabolism	Unclassified phosphorus metabolism	P_uptake_(cyanobacteria)	0.41529	0.427515	0.412625	0.424868	0.334852	0.37831	0.431516	0.443406	0.33605	0.362839	0.3235	0.322407	0.403235	0.411598	0.390214	0.348583	0.414459	0.413571	0.341627	0.313237	0.420992	0.442884	0.369562	0.375325	0.355416	0.357009	0.474731	0.467151	0.32395	0.348838		0.324326	0.326101	0.275563	0.27761	0.276773	0.275665	0.24996	0.265135	0.264716	0.262965		0.356914	0.352564	0.299503	0.295491
si_0640	Phosphorus Metabolism	Unclassified phosphorus metabolism	Phosphate_metabolism	11.52	11.5967	10.2086	10.2014	9.3614	9.29101	8.55312	8.51562	8.5164	8.49518	9.46621	9.34036	9.29225	9.2107	8.92564	8.98697	10.7638	10.6941	10.2288	10.3294	9.39445	9.32415	9.70457	9.47685	9.91998	9.8962	10.1357	10.101	11.089	11.1063		11.8559	11.9235	13.5451	13.5036	13.3788	13.4135	13.1175	13.0094	13.3989	13.3591		8.88463	8.91613	8.59426	8.58735
si_0641	Phosphorus Metabolism	Unclassified phosphorus metabolism	Phosphoenolpyruvate_phosphomutase	0.0269456	0.0274677	0.0189831	0.0198621	0.0723103	0.112688	0.046135	0.0728454	0.0571833	0.0655239	0.0580816	0.0599401	0.0600563	0.0437453	0.0176402	0.0155479	0.0316137	0.0346501	0.0273556	0.0205786	0.0303855	0.0260611	0.00954939	0.0159405	0.0478445	0.0417826	0.0458531	0.0444242	0.0307704	0.0261095		0.00214501	0.000659678	0.000489194	0.00175038	0.00375971	0.00508936	0.00286803	0.00677516	0.00101372	0.00206896		0.0112302	0.0104129	0.00777115	0.0104554
si_0642	Phosphorus Metabolism	Unclassified phosphorus metabolism	Phosphonate_metabolism	0.07847	0.0735742	0.0849064	0.0789067	0.145733	0.192029	0.154706	0.167544	0.109667	0.136781	0.119459	0.132855	0.125832	0.126344	0.0742106	0.0842693	0.0844	0.082387	0.0703612	0.0795791	0.0741407	0.0823718	0.0773501	0.0734227	0.154014	0.142525	0.110076	0.0998626	0.0910803	0.0778264		0.0641358	0.0536538	0.0718626	0.0810675	0.102669	0.100404	0.100381	0.0860445	0.100426	0.104896		0.0504018	0.0491118	0.0360356	0.0348087
si_0643	Photosynthesis	Electron transport and photophosphorylation	Photosystem_I	0.00946737	0.0117719	0.0120802	0.0108339	0.033374	0.0804914	0.0322945	0.0332555	0.0783334	0.0450477	0.0137309	0.0232709	0.0326837	0.0573022	0.0927632	0.0817817	0.105282	0.126406	0.0127235	0.00755415	0.00759639	0.00930755	0.0190988	0.0338131	0.0239222	0.0383007	0.012295	0.0161542	0.0258471	0.0213395		0.0107251	0.0109946	0.0293516	0.0275059	0.0183166	0.0291526	0.0264741	0.0361342	0.131108	0.128965		0.00958209	0.00854794	0.0122208	0.0102003
si_0644	Photosynthesis	Electron transport and photophosphorylation	Photosystem_I-type_photosynthetic_reaction_center	0	0.00098099	0	0.000902823	0	0.00574939	0	0.00158359	0	0	0	0	0	0	0	0.00310957	0.00145017	0.00446139	0	0	0	0	0	0.00241522	0	0.00116063	0	0	0	0.00125526		0.00321752	0	0	0	0	0.000247056	0	0.00112919	0	0.000689653		0.000191642	0	0	0
si_0645	Photosynthesis	Electron transport and photophosphorylation	Photosystem_II	0.022394	0.0176578	0.00345148	0.00722258	0.0778726	0.0977395	0.0169162	0.0348391	0.0548333	0.0696192	0.0137309	0.0180525	0.180714	0.189097	0.4039	0.268356	0.184462	0.160907	0.0508942	0.0401152	0.00759639	0.0128754	0.03963	0.054584	0.0375921	0.0475857	0.0117164	0.00785683	0.0258471	0.0228458		0.0214501	0.0241882	0.0168772	0.0210045	0.00915828	0.0170469	0.0176494	0.0180671	0.110698	0.107586		0.000383284	0.000777086	0.000626706	0.00191256
si_0646	Photosynthesis	Electron transport and photophosphorylation	Photosystem_II-type_photosynthetic_reaction_center	0.00182065	0.00490495	0.0138059	0.0144452	0.0111247	0.0114988	0.018454	0.00950157	0	0.016381	0.00892507	0.0063466	0.0136182	0.0160726	0.0136864	0.0310957	0.0275533	0.0237941	0.0222662	0.0221415	0.00303855	0.00698066	0.0429723	0.0338131	0.0489836	0.0568707	0.00542426	0.00293713	0.00369244	0.00627632		0.0214501	0.0285861	0.0129636	0.0112524	0.00771223	0.00815286	0.00110309	0.00451677	0.00608231	0.00827584		0.000383284	0.000971357	0.000626706	0.00127504
si_0647	Photosynthesis	Light-harvesting complexes	Bacterial_light-harvesting_proteins	0	0.00098099	0.00086287	0	0	0	0	0	0	0	0.000686544	0.00211553	0.00136182	0.000698807	0.00152071	0.00310957	0.00145017	0	0.000636177	0	0	0	0.0047747	0	0.00341746	0.00348188	0.000361617	0	0	0		0.00214501	0	0.000489194	0.000750162	0.00120504	0.00123528	0.00110309	0	0	0		0	0.000194271	0	0
si_0648	Photosynthesis	Light-harvesting complexes	Chlorosome	0	0.00196198	0	0	0	0	0	0	0	0	0	0	0.00136182	0.00139761	0.00304142	0	0	0.00148713	0	0	0	0	0.0047747	0	0	0	0	0	0	0		0	0	0	0	0	0	0	0	0	0		0	0	0	0
si_0649	Photosynthesis	Light-harvesting complexes	Phycobilisome	0.0213016	0.0343346	0.00776583	0.00812541	0.0278117	0.0344963	0.018454	0.0221703	0.0430833	0.0204762	0.0171636	0.00535935	0.00068091	0.00698807	0.00760354	0.0124383	0.00754089	0.00594852	0.00636177	0.0143268	0.0071406	0.00620503	0.0167114	0.0386435	0.00683492	0.011142	0.00773861	0.0113814	0.0153852	0.0171971		0.00858004	0.0175914	0.00988171	0.0127528	0.0202446	0.0153175	0.0176494	0.0191963	0.0152058	0.0182758		0.000574926	0.000388543	0.00219347	0.00191256
si_0650	Photosynthesis	Unclassified photosynthesis	Bacteriorhodopsin	0.00273097	0	0	0	0.0111247	0.0206978	0.00246053	0	0	0	0.00137309	0.000705177	0	0.000698807	0.00517041	0.00155478	0.00362543	0.00520496	0.00165406	0.00065122	0.000759639	0.00155126	0.00238735	0.00144913	0.00113915	0.00580314	0	0	0	0		0	0.00219893	0	0.00125027	0.000144604	0	0	0	0	0		0	0	0	0.000637521
si_0651	Photosynthesis	Unclassified photosynthesis	Proteorhodopsin	0.036413	0.0253095	0.0300279	0.0332239	0.0622981	0.0425455	0.0489031	0.0437072	0.0415167	0.0409525	0.0285602	0.0273609	0.0355435	0.0394127	0.0462295	0.0301628	0.0654027	0.0691516	0.0450414	0.0475391	0.0290182	0.0274573	0.0377201	0.0497536	0.0672101	0.0638345	0.0401395	0.0424416	0.0306473	0.0272392		0.0345347	0.0228688	0.0215245	0.0188041	0.0272338	0.0254962	0.0401524	0.0331983	0.0213557	0.0241379		0.0246451	0.024789	0.0239402	0.0216757
si_0652	Potassium metabolism	Unclassified potassium metabolism	Glutathione-regulated_potassium-efflux_system_and_associated_functions	0.70186	0.698465	0.627824	0.667547	0.930022	0.833661	0.814437	0.872561	0.720667	0.737144	0.532072	0.519293	0.857402	0.868058	0.693747	0.685038	0.914188	0.871607	0.777154	0.802303	0.697044	0.703806	1.01415	1.13419	1.11523	1.12604	1.02786	1.03167	0.818738	0.844039		0.787648	0.762148	0.905498	0.907696	0.97632	0.971969	1.0369	0.990528	1.0102	1.02627		0.38635	0.392623	0.290478	0.29122
si_0653	Potassium metabolism	Unclassified potassium metabolism	Hyperosmotic_potassium_uptake	0.450428	0.424965	0.448347	0.443286	0.4105	0.449602	0.455506	0.473812	0.531883	0.563506	0.607729	0.598273	0.45621	0.447935	0.42519	0.403933	0.349636	0.320179	0.305747	0.28836	0.43269	0.411239	0.250194	0.299004	0.286383	0.276461	0.235775	0.229023	0.276318	0.269882		0.258259	0.256615	0.0741129	0.0808175	0.0283907	0.0291526	0.0284597	0.0214547	0.00709603	0.00599998		0.562507	0.562649	0.658479	0.654161
si_0654	Potassium metabolism	Unclassified potassium metabolism	Potassium_homeostasis	7.14241	7.0851	5.81972	5.73202	6.33327	6.93836	5.58664	5.70569	5.62512	5.76201	5.5503	5.49136	5.92133	5.78612	5.10198	5.11866	6.51316	6.50441	5.51057	5.64152	5.52576	5.52791	5.89723	5.78929	6.70415	6.59561	7.06384	7.10786	6.42436	6.37122		6.7615	6.71596	7.04043	7.07743	7.34585	7.30778	7.21684	7.25687	7.19801	7.26163		4.49343	4.43607	3.09661	3.12386
si_0655	Potassium metabolism	Unclassified potassium metabolism	pH_adaptation_potassium_efflux_system	0.0535271	0.0559164	0.0296827	0.0261819	0.0556233	0.0689926	0.0230675	0.0570094	0.0658	0.0851811	0.0203217	0.0176294	0.051613	0.0531094	0.0842472	0.0833365	0.0886055	0.0804537	0.106878	0.113833	0.0423878	0.0369199	0.112683	0.126075	0.131914	0.12674	0.0614026	0.0559524	0.0829569	0.0848558		0.10339	0.0982921	0.126897	0.111724	0.13964	0.13005	0.136562	0.148602	0.172197	0.162758		0.00130316	0.00124334	0.00219347	0.00223133
si_0656	Protein Metabolism	Protein biosynthesis	Nucleolar_protein_complex	0	0.00196198	0.00120802	0.00126395	0	0.0114988	0.0046135	0.00253375	0.00235	0.00737144	0.00205963	0.000423106	0.00108946	0.000419284	0.000912425	0.000932871	0.000435052	0.00178456	0.00292642	0.00234439	0.00106349	0.00139613	0	0.00579653	0.00113915	0.00441038	0.00166344	0.00352456	0.00406169	0.00288711		0.00278851	0.0030785	0.00518545	0.00645139	0.00698921	0.00390349	0.00617729	0.00474261	0.00925863	0.0107586		0	0	0.000188012	0.000191256
si_0657	Protein Metabolism	Protein biosynthesis	Programmed_frameshift	0.560396	0.593499	0.575535	0.568056	0.363776	0.351862	0.460427	0.453225	0.44885	0.400515	0.450098	0.436364	0.511636	0.543952	0.522211	0.537334	0.495089	0.511424	0.444052	0.46445	0.452137	0.46274	0.450731	0.455028	0.410095	0.42595	0.304337	0.301423	0.351398	0.338042		0.400259	0.419775	0.270182	0.270008	0.217533	0.218101	0.230766	0.232162	0.22018	0.226551		0.454536	0.445542	0.531384	0.534944
si_0658	Protein Metabolism	Protein biosynthesis	Pyrrolysine	0.00182065	0	0	0	0	0.0114988	0	0	0.00391667	0	0	0	0	0	0	0	0	0	0	0	0.00151928	0	0	0	0	0	0	0	0.00307704	0		0	0	0	0	0	0	0	0	0	0		0	0	0	0
si_0659	Protein Metabolism	Protein biosynthesis	Ribosomal_protein_paralogs	0.0200271	0.0166768	0.0138059	0.00902823	0.0111247	0.0114988	0.0338323	0.0459242	0.0313333	0.0409525	0.0254021	0.0183346	0.0183846	0.0188678	0.0167278	0.0171026	0.0232027	0.0156149	0.0101788	0.0130244	0.0311452	0.0333521	0.0190988	0.0144913	0.00797408	0.0127669	0.0115718	0.0161542	0.019693	0.030754		0.00429002	0.00769625	0.00489194	0.0032507	0.00216907	0.00123528	0.00110309	0.00112919	0.000337906	0.000344827		0.0329624	0.0301121	0.0623572	0.0583332
si_0660	Protein Metabolism	Protein biosynthesis	Ribosome_LSU_bacterial	15.3202	15.5785	14.9579	15.1961	11.5385	11.0952	14.1096	13.8707	14.0279	13.6855	14.47	14.4784	13.4707	13.4867	15.1779	15.2145	13.785	13.7731	11.8572	11.9302	13.7975	13.7353	12.8091	12.9441	10.8507	10.6513	9.06691	9.08955	9.66977	9.68423		10.1296	10.1254	5.94366	5.85341	4.92036	4.9432	5.10862	5.04072	4.70636	4.64785		20.498	20.6317	21.6045	21.7044
si_0661	Protein Metabolism	Protein biosynthesis	Ribosome_LSU_eukaryotic_and_archaeal	0.0291304	0.0480685	0.0365857	0.0292515	0.170207	0.201228	0.144249	0.110852	0.166067	0.118762	0.0847195	0.0865958	0.0412632	0.0416489	0.0425798	0.0668558	0.0482907	0.0542803	0.0469499	0.0367288	0.0747484	0.0749258	0.0620711	0.0782532	0.0371364	0.0457287	0.0454191	0.0341442	0.0579714	0.0587463		0.0285286	0.0409	0.00856089	0.0149532	0.0182684	0.0198139	0.0286803	0.0320691	0.0164222	0.0206206		0.126407	0.12278	0.146774	0.130883
si_0662	Protein Metabolism	Protein biosynthesis	Ribosome_SSU_bacterial	9.78144	9.82795	9.27758	9.41554	6.72375	6.72908	8.89975	9.11105	8.40987	8.31908	9.32258	9.41948	8.58274	8.62915	8.90405	8.87378	8.77035	8.76886	7.36439	7.40112	8.73372	8.71544	8.01528	7.94221	6.89165	6.95471	5.62055	5.71192	6.29168	6.20289		6.39342	6.42043	3.65579	3.68935	3.14331	3.18574	3.13895	3.19426	3.10495	3.13082		12.3205	12.3874	12.8253	12.8544
si_0663	Protein Metabolism	Protein biosynthesis	Ribosome_SSU_eukaryotic_and_archaeal	0.0895759	0.0771058	0.0591929	0.0574195	0.064523	0.074742	0.073816	0.076646	0.0924334	0.135962	0.0325422	0.0461186	0.0355435	0.0387139	0.0316307	0.050375	0.0498859	0.0532393	0.0323178	0.0497532	0.0478572	0.0826821	0.0444047	0.0569992	0.0398704	0.0420147	0.0159112	0.0204865	0.0242471	0.0346453		0.0531963	0.036942	0.0185404	0.0172037	0.0133518	0.00869638	0.0293421	0.0291332	0.0201392	0.0231723		0.020774	0.0186501	0.038041	0.0352549
si_0664	Protein Metabolism	Protein biosynthesis	Ribosome_activity_modulation	0.546741	0.542095	0.586752	0.568237	0.422737	0.359912	0.330634	0.331921	0.274167	0.24981	0.385838	0.375154	0.431833	0.430745	0.4039	0.359466	0.447088	0.408217	0.393158	0.404798	0.377237	0.383471	0.393912	0.388851	0.333772	0.343778	0.326541	0.33476	0.260194	0.256074		0.375377	0.419995	0.236036	0.234051	0.261348	0.239299	0.22503	0.194899	0.243293	0.229655		0.360785	0.356216	0.347822	0.354271
si_0665	Protein Metabolism	Protein biosynthesis	Ribosome_biogenesis_bacterial	2.70184	2.78915	2.74048	2.73844	3.25841	3.14031	3.7434	3.83452	3.95975	3.93799	4.5625	4.59494	3.17018	3.22024	3.12141	3.19539	2.85408	2.92489	3.14157	3.1648	3.50072	3.55905	2.82758	2.96106	2.92877	2.88834	2.771	2.81289	3.02288	3.05619		2.53755	2.54086	2.08847	2.04254	2.07796	2.06707	2.02637	2.00567	1.94262	1.93372		4.79706	4.80721	4.98024	4.94047
si_0666	Protein Metabolism	Protein biosynthesis	Trans-translation_by_stalled_ribosomes	0.161127	0.164218	0.159976	0.14698	0.107909	0.121887	0.143941	0.135556	0.141783	0.157257	0.155571	0.146254	0.139859	0.123549	0.134735	0.144284	0.132981	0.135924	0.112858	0.111098	0.128379	0.125652	0.133692	0.128973	0.112548	0.11026	0.0835336	0.0761452	0.103265	0.0920108		0.12677	0.108407	0.0729877	0.0734159	0.0600108	0.0579594	0.055375	0.0591697	0.0635264	0.0570343		0.123187	0.123129	0.146273	0.149626
si_0667	Protein Metabolism	Protein biosynthesis	Translation_elongation_factor_G_family	1.72998	1.76971	1.51382	1.57001	2.39625	2.48948	2.98709	3.08991	3.58375	3.56532	3.95243	3.97847	2.63526	2.65728	2.2619	2.25008	1.82011	1.8897	1.59312	1.60187	3.53475	3.60047	1.82775	1.86358	1.46951	1.49999	1.8078	1.83519	2.46655	2.41199		1.19391	1.17093	0.725719	0.729658	0.594035	0.606227	0.541175	0.542013	0.483274	0.487516		5.64255	5.64075	6.42492	6.46562
si_0668	Protein Metabolism	Protein biosynthesis	Translation_elongation_factors_bacterial	3.82646	3.97752	3.65909	3.80088	3.4175	3.49333	4.06142	4.17879	4.42192	4.34833	4.50908	4.53161	3.95868	3.94742	4.24764	4.16185	3.98551	3.98402	3.44439	3.4318	4.35957	4.33732	3.49412	3.54313	3.07936	2.98908	2.75524	2.81179	3.01119	2.99694		2.67805	2.68709	1.711	1.71087	1.58149	1.60201	1.48211	1.48308	1.49665	1.49062		7.20577	7.27853	7.7887	7.80511
si_0669	Protein Metabolism	Protein biosynthesis	Translation_elongation_factors_eukaryotic_and_archaeal	0.0591711	0.0735742	0.0586752	0.0651838	0.104572	0.133386	0.0845809	0.0807633	0.121417	0.116305	0.0796391	0.0803902	0.0592392	0.057442	0.0675195	0.0761845	0.0552515	0.0579981	0.0592917	0.0593913	0.102095	0.0933857	0.0515667	0.0584484	0.0453383	0.0603526	0.0407181	0.0323819	0.0587099	0.0513403		0.0559848	0.0362823	0.0294005	0.0308067	0.0281978	0.0264844	0.025371	0.0284557	0.0264919	0.0222758		0.111306	0.105179	0.111491	0.110737
si_0670	Protein Metabolism	Protein biosynthesis	Translation_initiation_factors_bacterial	1.7846	1.96021	1.748	1.80348	1.64756	1.66847	1.59965	1.60101	1.47345	1.6381	1.69631	1.71358	1.58012	1.52899	1.78987	1.89124	1.76921	1.76478	1.55189	1.47319	1.69825	1.62649	1.71459	1.55975	1.43647	1.41272	1.14466	1.17199	1.34627	1.34376		1.30138	1.34157	0.927267	0.946554	0.839187	0.8351	0.919314	0.867898	0.753801	0.745101		1.73628	1.78636	1.9206	1.94935
si_0671	Protein Metabolism	Protein biosynthesis	Translation_initiation_factors_eukaryotic_and_archaeal	0.0846602	0.0859347	0.0847339	0.0940742	0.105684	0.0873907	0.0891944	0.0696782	0.0987	0.0909145	0.0812868	0.0822237	0.0352712	0.0401115	0.0392343	0.0450888	0.0397347	0.0438703	0.0328268	0.0382917	0.0388935	0.0341277	0.0434497	0.0333301	0.0250614	0.0304084	0.0236498	0.0248922	0.0240009	0.0315071		0.0319607	0.0406802	0.0186383	0.0181039	0.0158101	0.0127481	0.0138989	0.014002	0.0138542	0.0126896		0.121578	0.116679	0.131733	0.126803
si_0672	Protein Metabolism	Protein biosynthesis	Translation_termination_factors_bacterial	4.16127	4.25337	4.46087	4.43087	3.33851	3.35074	3.6053	3.58272	3.73572	3.63494	3.86373	3.91106	3.9313	4.0057	3.98152	3.97621	3.53987	3.4726	3.5869	3.58366	3.57106	3.54804	3.37285	3.36199	3.33977	3.29641	2.95224	2.90439	3.02337	3.00736		3.38783	3.34567	2.57052	2.60946	2.25149	2.22696	2.18875	2.08517	2.22288	2.23075		4.2745	4.27961	4.28466	4.31353
si_0673	Protein Metabolism	Protein biosynthesis	Universal_GTPases	11.1884	11.4332	11.3566	11.4501	9.70293	9.30251	11.0792	11.4133	11.7923	11.8918	11.921	11.9942	10.8036	10.9724	11.6039	11.6516	11.0526	11.0956	9.58885	9.54806	11.3324	11.4996	9.60717	9.69228	8.65028	8.60698	7.75669	7.71629	8.75996	8.83103		8.19459	8.26489	5.15987	5.14116	4.74577	4.76438	4.64025	4.67825	4.52139	4.49461		15.1009	15.1815	16.5038	16.4714
si_0674	Protein Metabolism	Protein biosynthesis	tRNA_aminoacylation,_Ala	0.811463	0.795582	0.85148	0.843598	0.868836	0.785366	0.833813	0.839305	0.891434	0.954192	0.935073	0.931398	0.758126	0.750379	0.761571	0.748163	0.75728	0.746093	0.696105	0.703448	0.797924	0.791452	0.705223	0.70138	0.649318	0.676414	0.542137	0.557101	0.652578	0.658135		0.60618	0.637469	0.464392	0.471802	0.438344	0.437833	0.404172	0.414414	0.432385	0.440206		0.929041	0.906743	1.04697	1.06396
si_0675	Protein Metabolism	Protein biosynthesis	tRNA_aminoacylation,_Arg	1.68319	1.69809	1.67311	1.67167	1.12915	1.35685	1.43111	1.43727	1.7625	1.65448	1.71609	1.68834	1.51843	1.50845	1.59522	1.66144	1.42044	1.38809	1.41397	1.37681	1.50727	1.51155	1.38753	1.36363	1.30661	1.25301	0.981068	1.01243	1.16435	1.16087		1.1345	1.10078	0.812942	0.813826	0.639296	0.633106	0.689871	0.69739	0.629655	0.662619		1.47277	1.46488	1.57428	1.58826
si_0676	Protein Metabolism	Protein biosynthesis	tRNA_aminoacylation,_Asp_and_Asn	3.28026	3.30652	3.20246	3.20647	2.62765	2.57343	3.0403	2.99014	2.81608	2.83473	2.9612	2.96344	2.88992	2.8563	2.99488	2.96746	2.92166	2.94586	2.59866	2.58443	2.89194	2.83229	2.64614	2.65964	2.28742	2.27065	2.02419	2.00658	2.14014	2.15278		2.21837	2.2616	1.4507	1.47717	1.27025	1.26839	1.32128	1.33087	1.26384	1.28124		3.43913	3.43787	3.80297	3.79918
si_0677	Protein Metabolism	Protein biosynthesis	tRNA_aminoacylation,_Cys	0.664173	0.640782	0.671141	0.688493	0.538434	0.523194	0.55485	0.56851	0.605517	0.592173	0.6194	0.633531	0.587489	0.578473	0.723249	0.673533	0.607477	0.599016	0.58312	0.583363	0.620473	0.617246	0.58299	0.497536	0.54725	0.545727	0.504167	0.474127	0.51325	0.554073		0.506223	0.53302	0.440372	0.441945	0.38084	0.372857	0.356077	0.373763	0.373116	0.393516		0.682743	0.681621	0.728294	0.735381
si_0678	Protein Metabolism	Protein biosynthesis	tRNA_aminoacylation,_Glu_and_Gln	2.58168	2.5749	2.18755	2.15287	1.90232	1.94904	2.22924	2.26422	2.46202	2.40309	2.33658	2.3285	2.10279	2.08887	2.19347	2.16208	2.34841	2.31011	2.04378	2.07349	2.17333	2.1896	2.18968	2.11573	1.91082	1.91852	1.64326	1.62739	1.84081	1.87172		1.89555	1.90471	1.42086	1.44201	1.30703	1.30213	1.39055	1.36271	1.36717	1.39924		2.54424	2.52953	2.74835	2.73216
si_0679	Protein Metabolism	Protein biosynthesis	tRNA_aminoacylation,_Gly	1.8374	1.82268	1.82463	1.85638	1.35165	1.3603	2.04317	2.05962	2.26853	2.13936	2.03039	2.00454	1.94808	1.9698	1.91062	1.89062	1.9644	2.01729	1.72468	1.74631	2.10116	2.05852	1.72701	1.80948	1.62466	1.64786	1.57325	1.56608	1.73988	1.75247		1.61155	1.61401	1.16898	1.16295	1.14083	1.12549	1.13067	1.0987	1.07691	1.09048		2.47444	2.48061	2.74503	2.76544
si_0680	Protein Metabolism	Protein biosynthesis	tRNA_aminoacylation,_His	1.08383	1.06732	1.03924	1.04421	0.814325	0.808364	0.974987	1.01762	1.05907	1.09343	1.11385	1.08809	0.936797	0.922146	1.08214	1.01061	1.03093	0.978383	0.942179	0.872244	0.914909	0.875685	0.976425	0.950631	0.805154	0.842848	0.746595	0.725986	0.803107	0.819687		0.776494	0.806127	0.498244	0.499008	0.496234	0.501277	0.428439	0.456872	0.444685	0.438619		1.01482	1.02012	1.16342	1.13275
si_0681	Protein Metabolism	Protein biosynthesis	tRNA_aminoacylation,_Ile	2.68072	2.74481	2.6642	2.72237	1.84336	1.75126	2.20618	2.21608	2.16513	2.03206	2.30198	2.27208	2.43793	2.45267	2.5043	2.42515	2.27619	2.25657	2.1471	2.1571	2.16391	2.19937	2.19779	2.28963	1.94112	1.8447	1.4111	1.40535	1.588	1.59519		1.81275	1.78289	1.17406	1.1683	1.01874	1.04362	1.02786	1.07386	0.907211	0.935377		2.57532	2.60468	2.79116	2.83021
si_0682	Protein Metabolism	Protein biosynthesis	tRNA_aminoacylation,_Leu	3.24585	3.13701	3.37866	3.30812	2.28612	2.3561	2.62539	2.65886	2.60145	2.63324	2.66173	2.69434	2.78397	2.76504	2.91459	2.86889	2.71269	2.68546	2.42587	2.465	2.589	2.66878	2.34915	2.39928	2.09696	2.08147	1.65881	1.6854	1.90826	1.87059		2.16174	2.13406	1.24069	1.25462	0.988371	1.00181	1.16067	1.18091	1.01933	0.976135		2.86505	2.87258	3.15502	3.17855
si_0683	Protein Metabolism	Protein biosynthesis	tRNA_aminoacylation,_Lys	3.1743	3.05794	2.74082	2.77221	1.90899	2.00079	1.78696	1.82335	1.51262	1.47019	2.06238	2.05841	2.33321	2.33583	2.51343	2.52311	2.0359	1.95959	1.82099	1.85142	1.75826	1.71864	1.71507	1.65926	1.6741	1.54921	1.23767	1.26649	1.31746	1.35443		1.85286	1.82423	0.812453	0.789321	0.604928	0.590217	0.596771	0.602989	0.636953	0.618067		2.59176	2.62099	2.57576	2.55997
si_0684	Protein Metabolism	Protein biosynthesis	tRNA_aminoacylation,_Met	2.02584	2.10775	1.93007	1.95425	1.59194	1.67422	2.05701	2.09066	1.85493	1.70772	2.28084	2.27307	1.89279	1.91767	1.91548	1.89155	1.90277	1.93609	1.72366	1.69135	1.98038	1.97894	1.58377	1.6124	1.36174	1.43546	1.39722	1.40836	1.41396	1.43288		1.41957	1.3983	0.887055	0.857135	0.728902	0.716463	0.703991	0.704617	0.778198	0.752619		2.57563	2.61633	2.68318	2.61607
si_0685	Protein Metabolism	Protein biosynthesis	tRNA_aminoacylation,_Phe	2.86734	2.82682	2.95688	2.87639	2.21715	2.27561	2.638	2.65632	2.74793	2.66764	2.93855	2.92973	2.55096	2.56267	2.70443	2.55016	2.5146	2.52976	2.29889	2.34374	2.55694	2.61666	2.51961	2.62052	2.28036	2.23165	1.95295	1.96134	2.19331	2.1952		2.29731	2.2451	1.40262	1.38625	1.29064	1.29487	1.32702	1.31325	1.27952	1.30931		3.3123	3.28847	3.5276	3.50356
si_0686	Protein Metabolism	Protein biosynthesis	tRNA_aminoacylation,_Pro	1.71942	1.7495	1.58354	1.62472	1.17476	1.23612	1.67255	1.60228	1.53925	1.50541	1.73243	1.73925	1.42201	1.39873	1.54656	1.55478	1.54704	1.51211	1.3828	1.37954	1.60648	1.58849	1.53363	1.48391	1.09632	1.15366	1.02526	1.02682	1.28312	1.23895		1.10725	1.17313	0.699449	0.711904	0.57755	0.566599	0.736201	0.714328	0.6133	0.598481		2.24282	2.26785	2.49053	2.47875
si_0687	Protein Metabolism	Protein biosynthesis	tRNA_aminoacylation,_Pyr	0	0	0	0	0	0	0	0	0	0	0	0	0	0	0	0	0	0	0	0	0	0	0	0	0	0	0	0	0.00184622	0		0	0	0	0	0	0	0	0	0	0		0	0	0	0
si_0688	Protein Metabolism	Protein biosynthesis	tRNA_aminoacylation,_Ser	0.744099	0.710236	0.711005	0.696438	0.569583	0.47145	0.722167	0.68538	0.636067	0.596268	0.661279	0.661033	0.646048	0.643182	0.757921	0.750339	0.643296	0.64943	0.549912	0.570729	0.633235	0.648736	0.595882	0.634237	0.456573	0.446609	0.473574	0.474641	0.473741	0.468339		0.532392	0.504214	0.267638	0.250804	0.214352	0.200708	0.229884	0.22358	0.186322	0.186758		0.802251	0.810384	0.82675	0.840827
si_0689	Protein Metabolism	Protein biosynthesis	tRNA_aminoacylation,_Thr	1.99561	1.96119	1.91419	1.90532	1.62754	1.54658	1.93552	1.92755	2.09933	2.02878	2.04274	2.03415	1.94196	1.93122	2.01372	2.0321	1.947	1.94279	1.75356	1.71557	2.04495	2.06472	1.83444	1.76408	1.57955	1.58356	1.25872	1.26172	1.4995	1.46464		1.4333	1.46185	0.832119	0.804824	0.812773	0.813606	0.788708	0.759495	0.731432	0.729446		2.53849	2.53396	2.63956	2.67536
si_0690	Protein Metabolism	Protein biosynthesis	tRNA_aminoacylation,_Trp	1.14519	1.16228	1.18731	1.18721	1.02124	0.926801	1.00636	0.979928	0.9823	0.99105	1.0754	1.05748	1.03349	1.05562	1.01401	0.996617	1.07226	1.04426	0.912915	0.936845	0.991025	1.04245	1.05712	0.999419	0.789662	0.783423	0.75173	0.750732	0.822307	0.882074		0.877738	0.905958	0.533955	0.506409	0.486497	0.496188	0.496831	0.447386	0.467324	0.456757		1.00899	0.997739	1.05255	1.05548
si_0691	Protein Metabolism	Protein biosynthesis	tRNA_aminoacylation,_Tyr	1.19635	1.2125	1.15107	1.152	1.07687	1.07628	1.21735	1.22063	1.27605	1.2384	1.27821	1.29865	1.21733	1.24416	1.14357	1.15085	1.14013	1.11312	1.10262	1.08168	1.17182	1.13397	1.10391	1.02067	0.972382	0.95125	0.970798	0.938782	0.893572	0.906802		0.868944	0.857582	0.560323	0.553169	0.444273	0.449247	0.418953	0.449193	0.49287	0.496343		1.49557	1.49313	1.59421	1.57155
si_0692	Protein Metabolism	Protein biosynthesis	tRNA_aminoacylation,_Val	2.65542	2.75756	2.82849	2.86484	2.21603	2.13302	2.59617	2.52837	2.79885	2.95431	2.76361	2.75344	2.4939	2.54603	2.56969	2.5881	2.5903	2.63876	2.32141	2.28279	2.62121	2.61697	2.42841	2.30943	2.21315	2.19614	1.90167	1.89732	2.20697	2.11713		1.84621	1.87832	1.50799	1.51328	1.34458	1.34127	1.26701	1.26244	1.2983	1.3362		3.24856	3.23128	3.52315	3.52562
si_0693	Protein Metabolism	Protein degradation	Aminopeptidases_(EC_3.4.11.-)	2.75828	2.66672	2.32561	2.23629	2.07475	2.08128	2.0241	2.08243	1.93405	2.02141	2.32601	2.40987	2.09666	2.17413	1.97996	1.93882	2.44542	2.38967	2.23731	2.22691	2.46928	2.52607	2.73781	2.72195	2.50659	2.53922	2.5523	2.51338	2.8273	2.8266		2.96784	2.86652	3.43448	3.43289	3.58127	3.54654	3.51444	3.46753	3.56606	3.53468		2.39016	2.38628	2.51629	2.57297
si_0694	Protein Metabolism	Protein degradation	Dipeptidases_(EC_3.4.13.-)	0.172051	0.175205	0.292686	0.280236	0.459449	0.570339	0.540395	0.542223	0.4606	0.467677	0.669106	0.636634	0.448311	0.444441	0.258216	0.255296	0.225357	0.237049	0.259942	0.284323	0.456695	0.44397	0.250194	0.271954	0.301876	0.332636	0.464968	0.466857	0.312135	0.329381		0.152296	0.158763	0.089816	0.0951205	0.119154	0.112065	0.115162	0.112468	0.0944786	0.101793		0.699761	0.696813	0.812524	0.787148
si_0695	Protein Metabolism	Protein degradation	Metallocarboxypeptidases_(EC_3.4.17.-)	0.183157	0.206989	0.190004	0.170092	0.49171	0.430054	0.455506	0.462093	0.469217	0.467677	0.431012	0.429453	0.336097	0.33389	0.31874	0.289812	0.280608	0.289396	0.333611	0.321312	0.444085	0.436679	0.354282	0.324606	0.340379	0.369312	0.589364	0.580011	0.553497	0.550684		0.382241	0.397786	0.678218	0.660793	0.693715	0.690325	0.713036	0.704165	0.731499	0.745515		0.495892	0.496713	0.551125	0.55458
si_0696	Protein Metabolism	Protein degradation	Metalloendopeptidases_(EC_3.4.24.-)	0.0349565	0.0306069	0.0333068	0.030696	0.216931	0.218477	0.0286037	0.0300883	0.0900834	0.166267	0.0384465	0.0427338	0.00571965	0.0104821	0.0328473	0.0342053	0.0117464	0.0169533	0.0332085	0.044283	0.0288663	0.0395571	0.0200537	0.0154574	0.0123029	0.0150882	0.0296526	0.0306196	0.0310165	0.0220926		0.0105106	0.00835592	0.00161434	0.00550119	0.0132554	0.00928931	0.0209587	0.0198738	0.00608231	0.00413792		0.0875803	0.086917	0.0642373	0.0518305
si_0697	Protein Metabolism	Protein degradation	Omega_peptidases_(EC_3.4.19.-)	0.0791982	0.0810297	0.0557414	0.0707813	0.161308	0.198929	0.246669	0.307851	0.283567	0.348096	0.260612	0.262326	0.198826	0.202934	0.177315	0.155478	0.141102	0.141724	0.15052	0.166452	0.293676	0.283725	0.180006	0.142498	0.175202	0.145078	0.216754	0.215879	0.34389	0.34231		0.135565	0.150187	0.233492	0.22975	0.263469	0.258322	0.254813	0.249778	0.247685	0.25793		0.285853	0.281188	0.440511	0.416939
si_0698	Protein Metabolism	Protein degradation	Proteasome_archaeal	0.798172	0.760267	0.899801	0.887836	0.454999	0.402457	0.28573	0.315452	0.3431	0.305505	0.313613	0.286584	0.660075	0.653385	0.695876	0.686593	0.442592	0.417437	0.456775	0.456505	0.342141	0.341897	0.410146	0.362283	0.364301	0.35608	0.127651	0.127986	0.13379	0.146866		0.504721	0.520926	0.191568	0.177438	0.0948605	0.0915591	0.0979542	0.0925938	0.0721092	0.0707584		0.227249	0.219799	0.253314	0.231739
si_0699	Protein Metabolism	Protein degradation	Proteasome_bacterial	1.53189	1.49719	1.53177	1.55665	2.09589	2.06173	2.33874	2.31712	2.7166	2.59639	2.45989	2.49619	1.73346	1.78433	1.92643	1.89839	2.08448	2.06116	1.92011	1.93608	2.10481	2.09575	2.06888	2.04135	2.06164	2.00394	1.80621	1.83828	1.82493	1.82189		1.51266	1.50495	1.40609	1.40215	1.37461	1.3678	1.42784	1.38755	1.41785	1.39179		3.1693	3.12151	3.4314	3.43841
si_0700	Protein Metabolism	Protein degradation	Protein_degradation	2.15984	2.16642	2.14078	2.24243	2.25163	1.93409	2.36027	2.4077	2.24582	2.14099	2.97205	2.8657	2.91607	2.92577	2.37139	2.4463	2.28736	2.32067	2.37727	2.35598	2.13094	2.12398	2.21737	2.29253	2.62757	2.67734	2.3197	2.31755	2.04143	1.99323		1.71022	1.7697	1.50119	1.50242	1.51647	1.53219	1.41945	1.40381	1.48625	1.49579		2.88191	2.82634	2.24411	2.27289
si_0701	Protein Metabolism	Protein degradation	Proteolysis_in_bacteria,_ATP-dependent	4.70219	4.76074	4.6614	4.77467	5.10177	4.85478	4.42958	4.50406	5.33372	5.24028	4.45732	4.48168	4.46514	4.48522	4.40032	4.48245	4.9155	5.00761	4.37143	4.38818	4.34696	4.34011	4.65867	4.56863	4.50581	4.43986	3.54891	3.50143	3.45465	3.50633		3.70486	3.7263	2.66684	2.68363	2.67349	2.6559	2.73698	2.78595	2.59701	2.61399		4.40684	4.41163	4.44121	4.45073
si_0702	Protein Metabolism	Protein degradation	Putative_TldE-TldD_proteolytic_complex	0.202638	0.209343	0.274565	0.302626	0.614081	0.704875	0.46135	0.509284	0.499767	0.509449	0.398333	0.395887	0.377224	0.368551	0.377136	0.42881	0.519451	0.505922	0.508687	0.49623	0.414155	0.42489	0.643629	0.680609	0.725185	0.735606	0.586254	0.591833	0.585622	0.545789		0.583657	0.57326	0.811719	0.797722	0.849743	0.834507	0.805254	0.816181	0.803068	0.787239		0.456338	0.472157	0.394072	0.390546
si_0703	Protein Metabolism	Protein degradation	Serine_endopeptidase_(EC_3.4.21.-)	0.150204	0.141851	0.0502191	0.0395436	0.181332	0.0954398	0.129486	0.143474	0.212283	0.155619	0.10257	0.0871599	0.14231	0.140181	0.143555	0.165429	0.286264	0.303821	0.284753	0.272601	0.0855353	0.107347	0.261653	0.299487	0.378883	0.393917	0.08809	0.0903169	0.162468	0.154397		0.176105	0.201862	0.171316	0.180189	0.246695	0.210146	0.233413	0.261521	0.208758	0.200551		0.00781899	0.00913076	0.0136622	0.0100091
si_0704	Protein Metabolism	Protein folding	GroEL_GroES	3.78131	3.81036	3.66099	3.81894	1.98798	2.27906	2.56695	2.74627	2.32415	2.37442	2.34002	2.38773	2.88583	2.85672	2.96994	2.92237	2.89628	2.88488	2.57436	2.56815	2.35427	2.36365	2.4117	2.50217	1.9901	1.9603	1.50368	1.4668	1.52055	1.52665		2.3031	2.22685	1.04824	1.04453	0.82921	0.825168	0.709727	0.676387	0.683652	0.672826		2.37103	2.38857	2.56993	2.56035
si_0705	Protein Metabolism	Protein folding	Peptidyl-prolyl_cis-trans_isomerase	0.411467	0.421629	0.461636	0.464232	0.697516	0.784216	0.851037	0.837722	0.7755	0.721582	0.784994	0.728448	0.750227	0.736124	0.629269	0.649278	0.764966	0.762898	0.847388	0.818063	0.804002	0.787574	0.802149	0.810065	1.03777	1.04503	1.11921	1.14658	0.92348	0.984629		0.852642	0.84109	1.17607	1.1775	1.30448	1.27575	1.30032	1.23985	1.32817	1.31062		0.634296	0.634024	0.512269	0.50887
si_0706	Protein Metabolism	Protein folding	Periplasmic_disulfide_interchange	0.509782	0.447724	0.695991	0.701313	1.16586	1.15333	0.784295	0.802566	0.988567	1.0361	0.44131	0.41408	0.636379	0.669038	0.609196	0.593617	0.630825	0.635897	0.719135	0.725459	0.58553	0.590564	0.960192	0.977199	0.883528	0.874184	0.816388	0.819754	0.837447	0.721651		0.964182	0.876273	1.0436	1.01507	1.13457	1.1122	1.31356	1.31528	1.15699	1.174		0.133536	0.133931	0.133238	0.117623
si_0707	Protein Metabolism	Protein folding	Protein_chaperones	4.64375	4.8508	4.58443	4.56792	4.50549	4.81569	4.32562	4.2586	4.55978	4.60469	4.77382	4.80099	4.21538	4.26328	4.24764	4.23772	4.24349	4.19014	3.82712	3.88752	4.32736	4.30645	4.016	4.05129	3.73369	3.69428	3.49561	3.48454	3.79202	3.93199		3.69028	3.68914	3.11543	3.08682	2.89493	2.93478	2.88259	2.92371	2.86835	2.85778		4.80492	4.81611	5.0901	5.05803
si_0708	Protein Metabolism	Protein folding	Thermosome,_archaeal	0.0154755	0.00784792	0.0138059	0.00812541	0.0556233	0.114988	0.0661269	0.0617602	0.0861667	0.0778097	0.0120832	0.0162191	0.0102137	0.0132773	0.0182485	0.00932871	0.00551065	0.00371783	0.0360076	0.0264395	0.0113946	0.0252855	0.00954939	0.043474	0.0211883	0.00417826	0.00759397	0.00477284	0.00123081	0.00753158		0.00965255	0.00659678	0.00146758	0.000750162	0.000867626	0.00286585	0.00661853	0.00903355	0.00337906	0.00275861		0.00306627	0.00147646	0.00501364	0.00592895
si_0709	Protein Metabolism	Protein processing and modification	Inteins	2.60972	2.5131	2.55962	2.5122	1.44954	1.49254	1.84263	1.8034	1.52515	1.49313	1.83252	1.80131	1.82334	1.76589	1.9237	1.91705	2.03039	2.01818	1.64503	1.68028	1.86522	1.78891	1.72319	1.7834	1.46495	1.49535	1.10785	1.0722	1.39981	1.39347		1.8061	1.77805	1.11194	1.06783	0.929035	0.947362	0.976674	0.984657	0.972089	0.987514		2.20434	2.16582	2.35209	2.33888
si_0710	Protein Metabolism	Protein processing and modification	Lipoprotein_Biosynthesis	1.05434	1.11205	1.15366	1.12528	0.924459	0.880806	0.709557	0.737955	0.80605	0.868192	0.758082	0.752988	0.889541	0.903139	0.962912	0.983557	0.838344	0.857331	0.868128	0.887092	0.790328	0.804327	0.814563	0.778667	0.851632	0.865596	0.68447	0.682884	0.65984	0.701441		0.826687	0.84109	0.654297	0.667094	0.525926	0.524994	0.583534	0.595085	0.55687	0.53924		0.544033	0.550254	0.549057	0.54591
si_0711	Protein Metabolism	Protein processing and modification	N-linked_Glycosylation_in_Bacteria	0.755387	0.730837	0.980911	0.935866	0.946709	1.03489	1.03896	1.06956	1.11077	1.07951	1.26352	1.28046	0.906837	0.880916	0.813579	0.84145	1.0141	1.00128	0.758705	0.741219	0.927975	0.94906	0.887616	0.873827	0.829076	0.882309	0.671668	0.687877	0.915726	0.982369		0.662379	0.660118	0.54819	0.533315	0.526697	0.541547	0.536322	0.505427	0.510914	0.507378		1.15077	1.12238	1.30956	1.29379
si_0712	Protein Metabolism	Protein processing and modification	Peptide_methionine_sulfoxide_reductase	0.708779	0.743001	0.774167	0.780761	0.734228	0.670378	0.62067	0.619186	0.842867	0.786287	0.801746	0.809121	0.753904	0.729136	0.723553	0.808177	0.67404	0.712038	0.785425	0.716993	0.694462	0.698687	0.881886	0.857404	0.660026	0.67386	0.533241	0.526775	0.600884	0.605916		0.653156	0.619878	0.515463	0.561771	0.493968	0.479388	0.533012	0.595311	0.541596	0.524343		0.660666	0.690946	0.74603	0.710773
si_0713	Protein Metabolism	Protein processing and modification	Protein_Acetylation_and_Deacetylation_in_Bacteria	0.175146	0.176578	0.22055	0.222275	0.537321	0.4657	0.284499	0.287581	0.376783	0.325163	0.0928207	0.095481	0.25112	0.255903	0.186135	0.171648	0.177356	0.176522	0.154082	0.14418	0.190821	0.190184	0.308923	0.274852	0.260183	0.244196	0.305856	0.301791	0.11705	0.120129		0.156586	0.145569	0.0921641	0.100772	0.103826	0.1175	0.137004	0.151989	0.106846	0.106345		0.087427	0.0859457	0.0410492	0.0362112
si_0714	Protein Metabolism	Protein processing and modification	Ribosomal_protein_S12p_Asp_methylthiotransferase	1.03759	1.03279	0.783831	0.789248	0.747577	0.756619	1.02604	1.05119	1.09197	1.17124	1.31816	1.33109	0.933937	0.927457	0.918812	0.929761	0.918974	0.938231	0.776264	0.801001	0.958816	0.963021	0.758699	0.725533	0.794674	0.766478	0.646717	0.636036	0.838062	0.832114		0.646506	0.620317	0.458326	0.448597	0.454877	0.463972	0.451163	0.448064	0.426167	0.430206		1.37005	1.37043	1.6456	1.64034
si_0715	Protein Metabolism	Protein processing and modification	Ribosomal_protein_S5p_acylation	0.487206	0.523456	0.470955	0.465495	0.373789	0.404757	0.444434	0.447207	0.3384	0.374305	0.455865	0.471764	0.40664	0.423896	0.438572	0.448711	0.417069	0.42056	0.367711	0.386695	0.421599	0.43792	0.449776	0.412037	0.366808	0.37674	0.307736	0.295402	0.31435	0.294485		0.324969	0.311368	0.205755	0.205894	0.178827	0.171852	0.174729	0.162152	0.221667	0.20393		0.698151	0.691801	0.709055	0.713833
si_0716	Protein Metabolism	Protein processing and modification	Signal_peptidase	0.442418	0.434578	0.342732	0.350656	0.430524	0.402457	0.417368	0.383547	0.537367	0.479144	0.584386	0.619287	0.637605	0.625433	0.520691	0.525828	0.462895	0.461159	0.528027	0.530354	0.454112	0.422253	0.472695	0.41735	0.546794	0.596098	0.429529	0.422286	0.423647	0.397668		0.405622	0.379975	0.338033	0.344774	0.297548	0.301903	0.299599	0.29088	0.308103	0.30193		0.259176	0.247657	0.229124	0.218351
si_0717	Protein Metabolism	Protein processing and modification	Ubiquitin-like_archaeal_modifier_proteins_(SAMPs)	0.00964944	0.0103985	0.0288199	0.0285292	0.00222493	0	0.00522863	0.00760125	0.00391667	0.00409525	0.00384465	0.00253864	0.0023151	0.00139761	0.000912425	0	0.00681581	0.00892278	0.00419877	0.0044283	0.00334241	0.00186151	0.00572964	0.00627958	0.00113915	0.00510676	0.0012295	0.00117485	0.00430785	0.00376579		0.0111541	0.0109946	0.00347328	0.0051011	0.00462734	0.00340938	0.00308865	0.00383926	0.00155437	0.00455171		0	0.000116563	0.00125341	0.000382513
si_0718	Protein Metabolism	Secretion	Protein_secretion_by_ABC-type_exporters	0.0500678	0.054543	0.0484933	0.0668089	0.0934472	0.0908403	0.0519788	0.0513085	0.172333	0.131048	0.0361122	0.0293354	0.038131	0.0395525	0.0681277	0.0516189	0.0907807	0.0669209	0.0598007	0.0428503	0.0264354	0.0240445	0.0816473	0.0507197	0.0551351	0.0812439	0.0240837	0.0273888	0.036186	0.0291221		0.0495498	0.0540936	0.0189807	0.0192542	0.0184612	0.0244586	0.0236061	0.0216805	0.0214233	0.0206896		0.0303944	0.0299567	0.032714	0.0304098
si_0719	Protein Metabolism	Selenoproteins	Glycine_reductase,_sarcosine_reductase_and_betaine_reductase	0.472094	0.480292	0.864941	0.878266	0.699741	0.763518	1.08694	0.986579	0.840517	0.800211	0.945646	0.946912	0.496656	0.500067	0.576044	0.565942	0.501759	0.497148	0.545713	0.532307	0.835451	0.860483	0.6379	0.695584	0.481634	0.535049	0.301444	0.298339	0.352136	0.348712		0.383099	0.392289	0.121467	0.125977	0.0821835	0.0877544	0.105014	0.10095	0.0665675	0.0657239		1.17415	1.15623	1.91559	1.91314
si_0720	Protein Metabolism	Selenoproteins	Selenocysteine_metabolism	0.927256	0.945478	1.20957	1.16302	1.6687	1.56498	1.92875	1.82905	1.95442	1.90019	1.8744	1.85842	1.16831	1.19384	1.11529	1.10048	1.36041	1.33351	1.08977	1.11124	1.67455	1.64201	1.21707	1.282	1.15806	1.13068	1.67863	1.71617	1.65422	1.65318		1.30159	1.22502	1.69325	1.68951	1.6589	1.66476	1.76847	1.70057	1.60985	1.64303		2.5785	2.58704	3.15064	3.12685
si_0721	Protein Metabolism	Selenoproteins	Selenoprotein_O	0.26363	0.239754	0.415904	0.448703	0.389363	0.413956	0.464426	0.503583	0.752	0.721582	0.542095	0.534524	0.236276	0.203912	0.259433	0.264935	0.405613	0.424576	0.312363	0.300864	0.470976	0.426596	0.529036	0.669982	0.482318	0.484678	0.331531	0.331749	0.309796	0.30892		0.490564	0.49146	0.409162	0.423491	0.415256	0.418464	0.402848	0.384603	0.42441	0.426757		0.851963	0.852968	0.819417	0.824634
si_0722	RNA Metabolism	RNA processing and modification	ATP-dependent_RNA_helicases,_bacterial	2.43894	2.36987	2.81503	2.87982	3.34741	3.50827	2.76595	2.9458	3.43962	3.66279	2.7794	2.7846	2.43398	2.52102	2.45229	2.56135	2.66803	2.64665	2.70668	2.73773	2.8093	2.84842	2.80322	2.77171	2.70412	2.84934	2.28318	2.27459	2.63505	2.66995		2.7454	2.74514	2.40639	2.47103	2.53641	2.56761	2.49607	2.60189	2.40501	2.46351		2.54044	2.56943	2.48871	2.45675
si_0723	RNA Metabolism	RNA processing and modification	Methylthiotransferases	0.665447	0.660206	0.4713	0.48283	0.611856	0.628983	0.788601	0.793381	0.886734	0.932897	1.02268	1.03041	0.65667	0.652826	0.675195	0.676331	0.655478	0.65285	0.575741	0.581019	0.711629	0.719629	0.555775	0.528934	0.566615	0.569868	0.47748	0.473025	0.660086	0.672445		0.452812	0.452319	0.355301	0.350476	0.371248	0.376168	0.367328	0.354793	0.339528	0.343378		0.956446	0.957758	1.22195	1.20989
si_0724	RNA Metabolism	RNA processing and modification	Polyadenylation_bacterial	0.375418	0.38906	0.420736	0.4348	0.519522	0.4703	0.567461	0.572945	0.58985	0.527468	0.431012	0.424094	0.50687	0.522568	0.413328	0.454619	0.611972	0.58474	0.554492	0.574897	0.598899	0.579395	0.678484	0.682059	0.649774	0.632542	0.744643	0.757634	0.752643	0.720898		0.660663	0.629333	0.897671	0.896444	0.932505	0.944842	0.987705	0.956201	0.945732	0.977445		0.403406	0.404085	0.455991	0.472658
si_0725	RNA Metabolism	RNA processing and modification	Queuosine-Archaeosine_Biosynthesis	4.62372	4.54277	5.30596	5.19322	5.65022	5.31588	5.7189	5.81496	6.18128	6.02493	5.85334	5.85227	5.25581	5.15748	4.96937	4.97407	5.20336	5.24139	5.22696	5.31331	5.391	5.60516	5.43599	5.56032	5.41713	5.46748	5.1009	5.10312	6.09733	6.06619		5.62379	5.73898	5.74617	5.84171	6.02296	6.00683	6.17862	6.05744	5.96655	5.99798		4.91918	4.92171	5.42288	5.48281
si_0726	RNA Metabolism	RNA processing and modification	RNA_3'-terminal_phosphate_cyclase	0.137641	0.127921	0.24402	0.271569	0.285904	0.248373	0.290343	0.26256	0.256933	0.259639	0.148156	0.135394	0.311176	0.325085	0.213507	0.16885	0.247109	0.205373	0.418605	0.405319	0.383618	0.38254	0.35285	0.384503	0.413057	0.402738	0.701466	0.699992	0.643962	0.641314		0.698845	0.643626	1.21897	1.20831	1.23044	1.21616	1.11478	1.1861	1.2164	1.21055		0.105096	0.100361	0.0549621	0.0536156
si_0727	RNA Metabolism	RNA processing and modification	RNA_processing_and_degradation,_bacterial	2.2343	2.25039	2.36513	2.31737	2.66658	2.45499	2.3655	2.29431	2.55053	2.71269	2.35457	2.3756	2.32122	2.3916	2.32577	2.23454	2.46964	2.40558	2.41747	2.38086	2.3798	2.36055	2.37732	2.36402	2.46832	2.42571	2.33988	2.34185	2.3383	2.30404		2.20722	2.18551	2.14277	2.17167	2.10346	2.14657	1.96129	1.97089	2.12867	2.10165		2.2296	2.21967	2.19084	2.17918
si_0728	RNA Metabolism	RNA processing and modification	RNA_processing_orphans	0.033682	0.0333536	0.039692	0.0397242	0.116809	0.0977395	0.0768917	0.0744289	0.0705	0.106476	0.0306199	0.0387848	0.0565156	0.0593986	0.0912425	0.108213	0.0522062	0.0498189	0.0734149	0.070983	0.0372223	0.044366	0.0678007	0.0772871	0.0950055	0.0963321	0.0513497	0.0556587	0.0526789	0.0430555		0.0611328	0.0571721	0.0400161	0.0515611	0.0603482	0.05455	0.0639791	0.0345533	0.0604176	0.0467585		0.03852	0.037611	0.0256949	0.0250546
si_0729	RNA Metabolism	RNA processing and modification	RNA_pseudouridine_syntheses	1.22621	1.23879	1.16746	1.16952	1.09912	1.22807	1.26902	1.3071	1.22122	1.15895	1.55379	1.56112	1.227	1.23242	1.15239	1.20558	1.2077	1.15714	1.20975	1.2226	1.23335	1.24659	1.18317	1.18104	1.09108	1.07497	1.29351	1.27831	1.32386	1.30058		1.28229	1.25779	1.44205	1.41661	1.37099	1.36217	1.43931	1.43611	1.41873	1.39075		1.4541	1.4575	1.34641	1.35518
si_0730	RNA Metabolism	RNA processing and modification	Ribonuclease_H	0.611192	0.621947	0.486486	0.494928	0.444986	0.422005	0.370618	0.42187	0.47	0.425087	0.522185	0.525921	0.543775	0.535286	0.448609	0.465503	0.475366	0.457293	0.453722	0.466013	0.42084	0.409687	0.392003	0.388851	0.383439	0.427111	0.351781	0.336669	0.345736	0.315699		0.310598	0.302353	0.197194	0.199443	0.183648	0.180055	0.205616	0.191737	0.152869	0.163793		0.368029	0.379878	0.335287	0.334061
si_0731	RNA Metabolism	RNA processing and modification	Ribonuclease_P_archaeal_and_eukaryal	0	0	0	0	0	0	0	0	0.0156667	0.00409525	0	0	0	0	0	0.00310957	0	0.000743565	0	0	0	0	0	0	0	0	0	0	0	0		0	0	0	0	0	0	0	0	0	0		0	0	0	0
si_0732	RNA Metabolism	RNA processing and modification	Ribosome_biogenesis_archaeal	0.00273097	0.00490495	0.00258861	0.00270847	0.016687	0.0172482	0.00153783	0.00316719	0.0195833	0.00409525	0.000686544	0	0	0	0.00608283	0	0.00217526	0.000743565	0.00127235	0	0.00303855	0.000775629	0	0.00724566	0.00569577	0.00417826	0	0.000367142	0.00246163	0		0.00214501	0.00219893	0	0.000250054	0	0	0.00110309	0.00112919	0.000337906	0.000344827		0.000191642	0.000194271	0.000313353	0.000637521
si_0733	RNA Metabolism	RNA processing and modification	Wyeosine-MimG_Biosynthesis	0.119799	0.118307	0.0460773	0.0693368	0.223606	0.118437	0.17193	0.167228	0.2303	0.208038	0.203354	0.220579	0.108673	0.111809	0.139601	0.119097	0.0783093	0.081346	0.0860112	0.0985947	0.151016	0.156677	0.104566	0.103855	0.0849809	0.0694055	0.078688	0.0671135	0.105481	0.102053		0.0559848	0.0505753	0.0330695	0.0360578	0.0300295	0.0285103	0.0311071	0.0386184	0.0214908	0.023793		0.294899	0.300111	0.347947	0.346429
si_0734	RNA Metabolism	RNA processing and modification	YrdC-YciO	0.797262	0.778121	0.542573	0.559209	0.665255	0.639332	0.720936	0.685063	0.718317	0.746154	0.816575	0.820685	0.631068	0.634098	0.631398	0.605433	0.680421	0.672629	0.619128	0.603942	0.655568	0.687518	0.625963	0.612017	0.600106	0.592616	0.566293	0.579203	0.6255	0.615581		0.521881	0.538517	0.506609	0.518462	0.484666	0.496237	0.506759	0.55466	0.531121	0.567171		0.932529	0.933863	0.93517	0.937985
si_0735	RNA Metabolism	RNA processing and modification	eukaryotic_rRNA_modification_and_related_functions	0	0.00196198	0.00120802	0.00126395	0	0.0114988	0.0046135	0.00253375	0.00235	0.00737144	0.00205963	0.000423106	0.00108946	0.000419284	0.000912425	0.000932871	0.000435052	0.00178456	0.00292642	0.00234439	0.00106349	0.00139613	0	0.00579653	0.00113915	0.00441038	0.00166344	0.00352456	0.00406169	0.00288711		0.00278851	0.0030785	0.00518545	0.00645139	0.00698921	0.00390349	0.00617729	0.00474261	0.00925863	0.0107586		0	0	0.000188012	0.000191256
si_0736	RNA Metabolism	RNA processing and modification	rRNA_modification_Archaea	0.0282201	0.0472837	0.0497013	0.0492941	0.129046	0.162133	0.0935003	0.0870977	0.0893	0.0753525	0.052452	0.0631839	0.0626438	0.0658276	0.0459254	0.0500641	0.0562667	0.0423832	0.0452958	0.049102	0.0613788	0.0646875	0.0510893	0.0642449	0.0703997	0.0619775	0.0802068	0.0817992	0.0401246	0.0517169		0.0300302	0.0215495	0.0151161	0.0209045	0.0208712	0.0187269	0.0233855	0.00971106	0.0173008	0.0196551		0.0655799	0.0771646	0.0723845	0.0631146
si_0737	RNA Metabolism	RNA processing and modification	rRNA_modification_Bacteria	2.24431	2.32887	2.69319	2.68951	2.33395	2.21466	2.72996	2.82577	2.4111	2.37524	2.29388	2.22625	2.34124	2.35149	2.31878	2.34959	2.2263	2.23545	2.0046	2.03988	2.45849	2.35838	2.3969	2.38093	2.04273	1.93848	2.1726	2.18192	1.61028	1.63674		1.69778	1.76354	1.04365	0.982812	0.945134	0.941383	0.962775	0.891837	0.828884	0.837308		2.67892	2.62022	2.60001	2.58037
si_0738	RNA Metabolism	RNA processing and modification	tRNA_modification_Archaea	3.54553	3.57414	3.8056	3.83483	4.18399	4.06367	4.25242	4.21933	4.45247	4.32868	4.28953	4.37675	3.78273	3.8925	3.87629	4.01134	3.97333	3.97703	3.72138	3.69033	3.85684	3.90809	3.74575	3.80542	3.61226	3.63578	3.49735	3.46244	3.06658	3.16389		3.1448	3.22209	2.59053	2.58701	2.52445	2.48277	2.39414	2.51245	2.47064	2.48592		4.79388	4.8121	4.85358	4.80723
si_0739	RNA Metabolism	RNA processing and modification	tRNA_modification_Bacteria	1.71141	1.75852	2.40672	2.36829	3.11824	2.96783	3.38139	3.36862	3.27277	3.01246	2.32519	2.31129	2.85329	2.86483	2.15332	2.22614	2.77171	2.6688	2.19876	2.20165	2.86353	2.79506	2.74211	2.80262	2.93127	2.82381	3.45742	3.47228	2.32772	2.30931		1.84793	1.88206	1.81877	1.80534	1.93495	1.97922	1.94761	1.99009	1.96026	1.94496		2.65255	2.62399	2.52782	2.53204
si_0740	RNA Metabolism	RNA processing and modification	tRNA_nucleotidyltransferase	1.30431	1.31727	1.14589	1.07346	0.610744	0.543892	0.627436	0.626153	0.537367	0.558591	0.738584	0.685715	0.986231	0.935284	0.925199	0.875344	0.777582	0.728396	0.7442	0.759974	0.610142	0.637567	0.688989	0.686889	0.529023	0.543174	0.408049	0.423828	0.494295	0.488925		0.751612	0.743457	0.362003	0.372731	0.280291	0.280261	0.288347	0.284557	0.237143	0.241379		0.471324	0.470409	0.368127	0.384617
si_0741	RNA Metabolism	RNA processing and modification	tRNA_processing	2.65669	2.74383	2.69043	2.69204	2.83901	2.90804	2.95479	2.93123	3.12315	3.09846	2.96999	2.96132	2.74312	2.7445	2.67036	2.7557	2.87656	2.85707	2.61049	2.54966	2.70203	2.74619	2.69341	2.75577	2.67678	2.71517	2.44895	2.49098	2.46015	2.46069		2.34149	2.29766	2.00472	1.96908	1.92358	1.91963	2.02174	2.06258	1.85686	1.86227		2.88555	2.89286	2.92722	2.88625
si_0742	RNA Metabolism	RNA processing and modification	tRNA_splicing	0.0072826	0.0215818	0.0103544	0.0198621	0.033374	0.0459951	0.0246053	0.0316719	0.0156667	0.00819049	0.0370734	0.0296175	0.023151	0.018169	0.0182485	0.0186574	0.00725086	0.00743565	0.0203577	0.0273512	0.0334241	0.0201664	0.0190988	0.0193218	0.00683492	0.0139275	0.0441173	0.044057	0.00984652	0.0150632		0.00429002	0.00219893	0.000489194	0.00250054	0.00771223	0.00691757	0	0	0	0.000689653		0.0295128	0.0318605	0.0144142	0.015938
si_0743	RNA Metabolism	Transcription	RNA_polymerase_III	0	0	0	0	0	0	0	0	0	0	0	0	0	0	0	0	0	0	0	0	0	0	0	0	0	0	0	0	0	0		0	0	0	0	0	0	0	0	0	0		0	0	0	0
si_0744	RNA Metabolism	Transcription	RNA_polymerase_archaeal	0.0974047	0.0871119	0.0750697	0.0772816	0.15352	0.215027	0.105803	0.108951	0.13865	0.180191	0.0620636	0.0709409	0.0484808	0.0489165	0.0809017	0.0833365	0.0656928	0.0736129	0.0595462	0.066164	0.0680636	0.0833026	0.0940615	0.0956428	0.0672101	0.0631381	0.0482398	0.0459661	0.04074	0.0448129		0.0557703	0.0769625	0.019421	0.0227549	0.0186058	0.0249527	0.0558163	0.0338758	0.0148679	0.0191724		0.077155	0.0886266	0.0898696	0.0911018
si_0745	RNA Metabolism	Transcription	RNA_polymerase_archaeal_initiation_factors	0.0036413	0.00392396	0.00172574	0.00541694	0.033374	0.0402457	0	0.0142524	0.00391667	0.0204762	0.00274618	0.00282071	0.00136182	0.00139761	0.00456213	0.0124383	0.00290034	0.00446139	0.00254471	0.00260488	0.00151928	0.000310252	0.0143241	0.0241522	0.00501228	0.00464251	0.00303759	0.00161542	0.00123081	0.00376579		0.00429002	0.00879571	0.000489194	0.000500108	0.00144604	0.000494112	0	0.00112919	0	0		0.0022997	0.00205928	0.00313353	0.00255009
si_0746	RNA Metabolism	Transcription	RNA_polymerase_bacterial	10.9071	11.0448	11.426	11.6401	7.2911	7.47995	10.4542	10.687	9.96087	9.82941	10.1604	10.2261	9.99222	9.98302	11.0774	11.0604	10.3004	10.3693	8.86488	8.88004	10.0541	10.0774	9.12158	9.26093	8.18346	8.16571	7.0485	7.00609	6.93761	7.0109		7.67785	7.74088	4.19537	4.20131	3.44737	3.44268	3.53187	3.60393	3.36365	3.38737		15.1912	15.2929	15.8244	15.9053
si_0747	RNA Metabolism	Transcription	Rrf2_family_transcriptional_regulators	0.134728	0.103004	0.133227	0.122242	0.331515	0.195479	0.272812	0.28093	0.224033	0.313696	0.278462	0.278686	0.206588	0.203353	0.164845	0.186263	0.25494	0.234372	0.298622	0.29357	0.281674	0.274573	0.308923	0.317843	0.308711	0.303388	0.284521	0.265884	0.311519	0.332017		0.286788	0.257494	0.367629	0.342224	0.365801	0.361839	0.35012	0.369924	0.354734	0.38193		0.275658	0.274389	0.333533	0.37091
si_0748	RNA Metabolism	Transcription	Transcription_elongation_factors,_archaeal	0.000910324	0.00196198	0.00172574	0.00180565	0.0889973	0.0459951	0	0.00633438	0.047	0.00819049	0.00549235	0.00564142	0	0.000698807	0	0.00404244	0.00188522	0.0022307	0.00381706	0.00130244	0.00303855	0.00155126	0.0047747	0	0.00455662	0.00464251	0	0	0	0.00125526		0	0	0	0.000500108	0.000482015	0	0.00220618	0	0	0		0.00586424	0.00835367	0.0100273	0.0127504
si_0749	RNA Metabolism	Transcription	Transcription_factors_bacterial	4.4899	4.40248	4.51367	4.48685	3.99042	4.1775	4.01621	4.04767	4.04748	4.02317	4.48368	4.59931	4.32433	4.30046	4.4061	4.37921	4.29787	4.30361	3.9018	3.95538	3.81779	3.91631	3.7319	3.96724	3.92575	3.91781	3.23814	3.16638	3.04233	3.09335		3.26728	3.29135	2.30034	2.31025	2.09561	2.08313	2.12631	2.13982	2.11428	2.12875		4.8201	4.84466	4.96833	5.00894
si_0750	RNA Metabolism	Transcription	Transcription_factors_cyanobacterial_RpoD-like_sigma_factors	0.0764673	0.0731818	0.0845613	0.0729481	0.0578482	0.0873907	0.0541318	0.0541589	0.0705	0.0556953	0.0527266	0.0554269	0.0725851	0.06443	0.0565703	0.057838	0.0565567	0.0578494	0.0536934	0.0565259	0.0645693	0.0687207	0.0510893	0.0647279	0.0441992	0.0487463	0.0311714	0.0335568	0.0408631	0.0400429		0.0619908	0.0485963	0.0223072	0.0205044	0.0115683	0.0140822	0.0183113	0.0200996	0.0123674	0.0114482		0.056611	0.056261	0.07533	0.0787977
si_0751	RNA Metabolism	Transcription	Transcription_initiation,_bacterial_sigma_factors	2.00872	2.0179	1.94991	1.98567	2.12704	2.05253	1.92322	1.99311	2.22388	2.22863	2.21163	2.21045	2.3008	2.29838	2.01007	2.08248	2.10463	2.09923	1.9766	2.0279	1.96579	1.92992	2.0259	1.94957	2.16827	2.16736	1.64644	1.64223	1.82567	1.76503		1.94038	1.98871	1.63728	1.61045	1.57349	1.59776	1.5858	1.54022	1.62952	1.60875		1.76686	1.79297	1.97513	1.99978
si_0752	RNA Metabolism	Unclassified rna metabolism	Group_II_intron-associated_genes	1.00773	1.06692	1.49794	1.47341	1.60195	1.68457	2.46822	2.42923	2.41502	2.19915	2.83062	2.72255	1.48425	1.50803	2.33368	2.38815	1.11518	1.14658	1.0315	1.0693	1.75522	1.77821	1.03993	1.18829	1.01613	1.03946	1.19876	1.18807	1.06995	1.07049		0.57808	0.543135	0.272481	0.257306	0.181478	0.186527	0.215102	0.205513	0.18078	0.183103		17.0403	16.7279	14.2324	13.6996
si_0753	Regulation and Cell signaling	Programmed Cell Death and Toxin-antitoxin Systems	A_toxin-antitoxin_module_cotranscribed_with_DinB	0.0072826	0.0098099	0.0103544	0.0126395	0.0111247	0.0114988	0.0430593	0.0380063	0	0	0.0164771	0.0112828	0.0285982	0.0377356	0	0.00310957	0.00725086	0.00446139	0.0114512	0.00781464	0.027347	0.0310252	0.0190988	0.0289827	0.0113915	0.0116063	0.0267597	0.0256999	0.00738489	0.00627632		0.00429002	0.00439785	0.000489194	0	0	0.00148234	0	0	0	0		0.00306627	0.00310834	0.00188012	0.00127504
si_0754	Regulation and Cell signaling	Programmed Cell Death and Toxin-antitoxin Systems	Bacterial_Caspases	0.0067364	0.0092213	0.00172574	0.00361129	0	0.0137985	0.00768917	0.00221703	0.0156667	0.00655239	0.0118086	0.00662867	0.0148438	0.0142557	0.00547455	0.00466435	0.0234928	0.0272145	0.0366438	0.0355566	0.0247642	0.0214074	0.0444047	0.0483044	0.0683492	0.0828688	0.0556891	0.051767	0.0747105	0.0704203		0.0568428	0.0582716	0.119706	0.113425	0.152076	0.158116	0.152226	0.156506	0.165912	0.166551		0.00559594	0.00493449	0.00444961	0.00376138
si_0755	Regulation and Cell signaling	Programmed Cell Death and Toxin-antitoxin Systems	Fratricide_in_Streptococcus	0	0.00098099	0.00172574	0	0.00556233	0	0	0.00316719	0	0	0.00137309	0.00211553	0	0	0.00304142	0.00310957	0.00580069	0.00446139	0	0.00065122	0.00303855	0.00155126	0.00238735	0	0.00113915	0.00232125	0.0130182	0.0132171	0.00369244	0.00313816		0.00321752	0.00219893	0.00146758	0.00275059	0	0	0	0.00225839	0	0		0.00479105	0.00310834	0.00219347	0.0015938
si_0756	Regulation and Cell signaling	Programmed Cell Death and Toxin-antitoxin Systems	MazEF_toxin-antitoxing_(programmed_cell_death)_system	0.0409646	0.0378662	0.0578123	0.0554333	0.185782	0.198929	0.142403	0.152975	0.172333	0.214591	0.147332	0.134407	0.106903	0.0982523	0.0997585	0.105725	0.0543814	0.0624595	0.0814307	0.0859611	0.120783	0.123015	0.0754402	0.0642449	0.0569577	0.077762	0.175963	0.167049	0.0711411	0.0803369		0.0278851	0.030785	0.0043049	0.0060013	0.00457914	0.00533642	0.0154432	0.00790435	0.00337906	0.00206896		0.199308	0.206394	0.154608	0.151921
si_0757	Regulation and Cell signaling	Programmed Cell Death and Toxin-antitoxin Systems	Murein_hydrolase_regulation_and_cell_death	0.500678	0.486767	0.590203	0.562459	1.02792	1.19817	1.20812	1.19498	1.10685	1.09916	1.02995	1.06284	0.856449	0.840526	1.06145	1.07062	0.693907	0.685567	1.09931	1.09509	1.09039	1.06866	0.857058	0.761278	0.761866	0.717268	1.51641	1.52379	1.1358	1.11317		0.831835	0.818661	1.24392	1.22091	1.2115	1.2296	1.17567	1.24618	1.24687	1.22213		0.894124	0.907559	1.14775	1.11789
si_0758	Regulation and Cell signaling	Programmed Cell Death and Toxin-antitoxin Systems	Phd-Doc,_YdcE-YdcD_toxin-antitoxin_(programmed_cell_death)_systems	0.0227581	0.0221704	0.0293376	0.026543	0.141283	0.152934	0.107033	0.122887	0.156667	0.190019	0.110946	0.0991479	0.0633247	0.0709988	0.0997585	0.111945	0.113838	0.110048	0.131689	0.124383	0.108628	0.125342	0.0811698	0.100473	0.125307	0.119545	0.166199	0.169987	0.330843	0.326996		0.141571	0.140731	0.248902	0.265057	0.278122	0.281051	0.319896	0.292461	0.297695	0.292758		0.13894	0.141896	0.139567	0.135601
si_0759	Regulation and Cell signaling	Programmed Cell Death and Toxin-antitoxin Systems	Toxin-antitoxin_replicon_stabilization_systems	0.00182065	0.00784792	0.00517722	0.00180565	0.033374	0.0229975	0.0123027	0.0190031	0.0235	0.00819049	0.00274618	0.00423106	0.0140268	0.0102026	0.0121657	0.00621914	0.0290034	0.0416396	0.0139959	0.0104195	0.0182313	0.020942	0.0286482	0.00966089	0.0159482	0.0232125	0.0144647	0.0176228	0.0110773	0.00878685		0.00214501	0.00439785	0.000489194	0.00100022	0.000964029	0	0.00441235	0.00677516	0	0.00137931		0.00153313	0.00155417	0.00125341	0.000637521
si_0760	Regulation and Cell signaling	Programmed Cell Death and Toxin-antitoxin Systems	Toxin-antitoxin_systems_(other_than_RelBE_and_MazEF)	0.139462	0.159313	0.23867	0.243401	0.305928	0.243774	0.2642	0.277129	0.141	0.133505	0.084033	0.0781337	0.239	0.248915	0.130781	0.109457	0.155603	0.172805	0.283099	0.263744	0.328012	0.315526	0.342823	0.291276	0.269752	0.256034	0.647006	0.641837	0.559898	0.562107		0.494425	0.544894	0.832265	0.818677	0.870036	0.854913	0.922182	0.843959	0.943434	0.933101		0.0472589	0.044527	0.0297058	0.0286885
si_0761	Regulation and Cell signaling	Quorum sensing and biofilm formation	Autoinducer_2_(AI-2)_transport_and_processing_(lsrACDBFGE_operon)	0.129266	0.12851	0.23194	0.223358	0.463898	0.56574	0.378	0.356625	0.302367	0.289124	0.196352	0.210566	0.360883	0.35723	0.16819	0.148326	0.150528	0.141872	0.196579	0.198231	0.251896	0.254717	0.19815	0.226065	0.32876	0.312209	0.302095	0.29364	0.178591	0.178875		0.0583443	0.0613501	0.033999	0.0295064	0.0384648	0.0344891	0.0295628	0.0341016	0.0378455	0.0333792		0.178342	0.179895	0.0837905	0.0829415
si_0762	Regulation and Cell signaling	Quorum sensing and biofilm formation	Biofilm_Adhesin_Biosynthesis	0.0422391	0.0319803	0.0874951	0.0751149	0.167982	0.118437	0.112262	0.0703116	0.0571833	0.0688001	0.052452	0.039913	0.140948	0.127183	0.0586993	0.058149	0.0727986	0.0981506	0.133852	0.133891	0.140381	0.125187	0.156133	0.183557	0.120523	0.143918	0.259858	0.285489	0.199884	0.180256		0.175462	0.185809	0.279183	0.275009	0.333072	0.330018	0.216205	0.203932	0.276948	0.281654		0.0267149	0.0260712	0.0297685	0.0267759
si_0763	Regulation and Cell signaling	Quorum sensing and biofilm formation	Biofilm_formation_in_Staphylococcus	0.00236684	0.00196198	0.0529802	0.0592252	0.0578482	0.065543	0.0239902	0.0335722	0.0227167	0.0122857	0.0116712	0.0149498	0.00408546	0.00810617	0.152679	0.180044	0.00957113	0.00550238	0.143394	0.137277	0.0215737	0.0167536	0.00620711	0.0086948	0.0109359	0.00510676	0.00817255	0.0101331	0.00713873	0.00878685		0.00321752	0.00329839	0.003033	0.00410089	0.00482015	0.00296467	0.00220618	0.00383926	0.00290599	0.00137931		0.0222305	0.0210202	0.0196159	0.0163205
si_0764	Regulation and Cell signaling	Quorum sensing and biofilm formation	Quorum-sensing_in_Vibrio	0.0105598	0.00804411	0.0110447	0.0128201	0.0189119	0.0287469	0.0249129	0.0221703	0.0282	0.0155619	0.0232052	0.0232709	0.0268279	0.0306078	0.0307183	0.0254985	0.025523	0.0255786	0.0282463	0.028263	0.0197506	0.0212522	0.0463146	0.0410588	0.0494393	0.0468893	0.0161281	0.0179899	0.0118158	0.0135568		0.0128701	0.0145129	0.00988171	0.0101022	0.0138338	0.010327	0.0161051	0.0205513	0.0152734	0.0134482		0.0104636	0.00990784	0.00777115	0.00803277
si_0765	Regulation and Cell signaling	Quorum sensing and biofilm formation	Quorum_sensing_in_Yersinia	0.0072826	0.0098099	0.0258861	0.0216678	0.0556233	0.0804914	0.0529015	0.0443407	0.0235	0.0434096	0.0311691	0.0284892	0.0378586	0.0272535	0.0212899	0.0124383	0.0126165	0.0156149	0.0271012	0.0257883	0.0171678	0.0263714	0.0238735	0.0289827	0.0273397	0.0255338	0.0419476	0.0433227	0.0212931	0.0284945		0.0257401	0.0153925	0.00635952	0.00900195	0.0110863	0.00691757	0.00661853	0	0.00675813	0.00689653		0.00958209	0.00854794	0.00313353	0.00191256
si_0766	Regulation and Cell signaling	Quorum sensing and biofilm formation	Quorum_sensing_regulation_in_Pseudomonas	0.00127445	0.00196198	0.00224346	0.00505581	0	0.00344963	0.00307567	0.00253375	0.0094	0.016381	0.000961162	0	0.00340455	0.00447237	0.00273727	0.0021767	0.00580069	0.00416396	0.000381706	0.00065122	0.00182313	0.000775629	0.00572964	0.00483044	0.000683493	0.001857	0.00195273	0.00198257	0	0.00163184		0.00235951	0	0.000244597	0.000250054	0.000819425	0.000741169	0.00110309	0	0	0		0.00103487	0.00155417	0.000188012	0
si_0767	Regulation and Cell signaling	Quorum sensing and biofilm formation	Symbiotic_colonization_and_sigma-dependent_biofilm_formation_gene_cluster	0.030951	0.0258981	0.0181203	0.0119173	0.0622981	0.0528943	0.0412139	0.0478246	0.0485667	0.0409525	0.0562966	0.0565552	0.0235595	0.0236197	0.0243313	0.0338943	0.033644	0.0312297	0.028119	0.0324308	0.0255239	0.0252855	0.0286482	0.0396096	0.0378199	0.0369079	0.019455	0.0201194	0.0220316	0.0193311		0.0201631	0.0136333	0.0169261	0.0162535	0.0138338	0.0130446	0.0180906	0.0230355	0.0151382	0.0146896		0.0390183	0.0432837	0.0484443	0.044499
si_0768	Regulation and Cell signaling	Regulation of virulence	A_conserved_operon_linked_to_TyrR_and_possibly_involved_in_virulence	0.0464265	0.055524	0.0802469	0.0817958	0.155745	0.129936	0.128255	0.13999	0.0924334	0.118762	0.0425657	0.0482341	0.103771	0.110831	0.0273727	0.0373148	0.0558316	0.0557674	0.0458048	0.0534001	0.0881181	0.083768	0.0463146	0.0845328	0.0660709	0.0742801	0.154772	0.151776	0.0488634	0.0439342		0.0326042	0.0301253	0.00146758	0.00400086	0.00482015	0.00469407	0.0099278	0.0135503	0.00135163	0.000689653		0.0645833	0.0673345	0.0282017	0.0307923
si_0769	Regulation and Cell signaling	Regulation of virulence	SpeB-SpeF_extended_regulon	0	0	0	0	0	0	0	0	0	0	0	0	0	0	0	0	0	0	0.000381706	0	0	0	0	0	0	0	0	0	0	0		0.000643503	0	0	0	0	0	0	0	0	0		0	0	0	0
si_0770	Regulation and Cell signaling	Regulation of virulence	Streptococcal_Mga_Regulon	0.00801085	0.00647453	0.00552237	0.0055975	0.0177995	0.0114988	0.00953457	0.0183697	0.0289833	0.00900954	0.0210082	0.0173474	0.00354073	0.00433261	0.0197692	0.0301628	0.00986117	0.0107073	0.00928819	0.0109405	0.0206622	0.00775629	0.00716204	0.00676262	0.00318963	0.00626739	0.0119334	0.0127765	0.0178468	0.025984		0.00815104	0.00659678	0.000587033	0.00125027	0.000530216	0.000197645	0.000661853	0	0.000675813	0.000689653		0.0316592	0.0341141	0.0292045	0.0282422
si_0771	Regulation and Cell signaling	Regulation of virulence	Streptococcus_pyogenes_virulence_regulators	0.00928531	0.00824031	0.0101819	0.0119173	0	0.0126486	0.0181464	0.0186864	0.0235	0.00737144	0.0138682	0.0150908	0.00735383	0.00964354	0.00790768	0.0127492	0.0220426	0.0156149	0.0119601	0.0127639	0.00896374	0.0148921	0.00907192	0.00579653	0.00820191	0.00905289	0.0190211	0.0195319	0.00738489	0.00790816		0.00793654	0.0059371	0.0012719	0.00145031	0.00192806	0.000543524	0.000882471	0.0040651	0.00054065	0.000275861		0.0187809	0.0199322	0.00952592	0.0121767
si_0772	Regulation and Cell signaling	Regulation of virulence	Two-component_Response_Regulator_of_Virulence_ResDE	0.0604455	0.0531696	0.0616089	0.0581418	0.131271	0.118437	0.0941154	0.107684	0.0767667	0.0737144	0.112593	0.120585	0.0648227	0.063871	0.0882011	0.0696544	0.0596021	0.0806025	0.0727787	0.0678571	0.0741407	0.0833026	0.0577738	0.0647279	0.0583247	0.0603526	0.0593776	0.0638827	0.0894802	0.0770732		0.0422567	0.0503554	0.0458375	0.041509	0.0440079	0.0470395	0.0465503	0.0388443	0.0441981	0.0481378		0.117132	0.118778	0.120954	0.11724
si_0773	Regulation and Cell signaling	Regulation of virulence	VieSAB_signal_transduction_system_of_Vibrio	0.0200271	0.016873	0.00673039	0.0110144	0.0411613	0.0137985	0.0322945	0.0234372	0.02585	0.0303048	0.0314437	0.0451314	0.0345903	0.0348006	0.0291976	0.0236327	0.0542364	0.0597826	0.0464409	0.0398547	0.0375262	0.0210971	0.0606386	0.0483044	0.0651596	0.0856543	0.0363064	0.0311336	0.0395092	0.0375324		0.0504078	0.0488162	0.0475496	0.0475103	0.0577935	0.0510418	0.0593461	0.0501362	0.0584578	0.0570343		0.0165962	0.0146869	0.0150409	0.014663
si_0774	Regulation and Cell signaling	Unclassified regulation and cell signaling	Cell_envelope-associated_LytR-CpsA-Psr_transcriptional_attenuators	1.08656	1.12618	1.3573	1.31848	0.74424	0.773867	0.802134	0.669227	0.630584	0.70602	0.740506	0.737192	0.744644	0.730673	1.01431	0.953083	0.59573	0.595298	0.725242	0.715821	0.610294	0.549921	0.610206	0.664186	0.447688	0.443592	0.532012	0.520093	0.258471	0.232349		0.683186	0.639888	0.178702	0.197043	0.0896547	0.0795521	0.0734657	0.0711392	0.0671082	0.0608964		1.14755	1.10793	0.785763	0.732958
si_0775	Regulation and Cell signaling	Unclassified regulation and cell signaling	CytR_regulation	0.0351385	0.0349232	0.05833	0.0659061	0.033374	0.0505946	0.101497	0.105467	0.0564	0.0581525	0.0282856	0.0337075	0.109082	0.0974137	0.0462295	0.0522408	0.0500309	0.0695977	0.050767	0.054963	0.0598595	0.0578619	0.07926	0.0826006	0.087487	0.0754408	0.123239	0.13944	0.0689256	0.0720521		0.0561993	0.0648684	0.0637419	0.0632637	0.086618	0.0829121	0.0683915	0.0659449	0.0770426	0.0791722		0.0315443	0.0320548	0.00990195	0.0152368
si_0776	Regulation and Cell signaling	Unclassified regulation and cell signaling	DNA-binding_regulatory_proteins,_strays	0.52289	0.512077	0.739825	0.746454	1.15808	1.18552	0.851037	0.782613	0.6016	0.641316	0.380208	0.412388	1.04261	1.04024	0.774345	0.669179	0.939276	0.90477	1.89988	1.83839	1.60208	1.5874	1.66828	1.6781	1.79075	1.7869	3.29831	3.27307	3.39348	3.39135		3.25977	3.27992	5.7448	5.7796	6.31526	6.36926	6.14906	6.09674	6.40454	6.38136		0.276578	0.284724	0.138314	0.119599
si_0777	Regulation and Cell signaling	Unclassified regulation and cell signaling	Global_Two-component_Regulator_PrrBA_in_Proteobacteria	0.0466086	0.0280563	0.0236426	0.0243762	0.131271	0.09314	0.145787	0.109268	0.203667	0.142515	0.0347391	0.0251043	0.101319	0.103703	0.142642	0.163563	0.255955	0.27958	0.227115	0.25085	0.137191	0.138527	0.393912	0.399961	0.412374	0.425486	0.228904	0.232034	0.279272	0.300636		0.322824	0.333797	0.521138	0.50776	0.591046	0.587846	0.623907	0.621282	0.576536	0.612274		0.00433111	0.0031472	0.0048883	0.00478141
si_0778	Regulation and Cell signaling	Unclassified regulation and cell signaling	HPr_catabolite_repression_system	0.25926	0.234653	0.196734	0.253513	0.636331	0.65428	0.696331	0.719585	0.777067	0.710935	0.841428	0.853829	0.456755	0.443044	0.537722	0.521786	0.363848	0.340404	0.56658	0.525535	0.702666	0.692172	0.355237	0.366148	0.322153	0.366758	0.58394	0.56694	0.601992	0.579806		0.344918	0.278824	0.402509	0.410039	0.39154	0.387532	0.402186	0.418027	0.356491	0.37462		1.27515	1.28604	1.41096	1.41498
si_0779	Regulation and Cell signaling	Unclassified regulation and cell signaling	Orphan_regulatory_proteins	0.993164	0.994331	1.30069	1.34178	1.7844	1.86395	1.85432	1.95067	1.62542	1.60697	1.11165	1.09063	1.94754	1.89684	1.45897	1.52182	2.02429	2.02279	2.56774	2.68785	2.10633	2.14446	2.62035	2.58719	3.07868	2.93337	3.69978	3.70571	3.44074	3.41156		3.48007	3.49322	5.39664	5.41832	5.82717	5.8076	5.88829	5.94091	6.04643	5.99785		0.794815	0.804284	0.552065	0.547567
si_0780	Regulation and Cell signaling	Unclassified regulation and cell signaling	Oxygen_and_light_sensor_PpaA-PpsR	0.0340461	0.0455179	0.0386566	0.0361129	0.0522859	0.0160983	0.0427518	0.038323	0.04465	0.0458668	0.0188113	0.0196039	0.0341817	0.0306078	0.0489668	0.0413573	0.0855601	0.0866997	0.0592917	0.053921	0.020966	0.0226484	0.107431	0.0912954	0.102752	0.10701	0.0215524	0.0227628	0.0238778	0.0263605		0.0508368	0.0457377	0.0367384	0.0374081	0.038513	0.0377008	0.0412555	0.0388443	0.0342637	0.035724		0.0036412	0.00341918	0.00432427	0.00484516
si_0781	Regulation and Cell signaling	Unclassified regulation and cell signaling	Pseudomonas_quinolone_signal_PQS	0.0185706	0.0184426	0.0429709	0.0370157	0.0100122	0.0448452	0.0273734	0.028188	0.0180167	0.0450477	0.0167517	0.0169243	0.0213806	0.024039	0.0145988	0.0189684	0.0363993	0.0285529	0.0361349	0.0237044	0.0340318	0.038161	0.0510893	0.0357453	0.0262005	0.0278551	0.0308821	0.0380359	0.0299088	0.0375324		0.0489062	0.0391409	0.056453	0.0621134	0.0643007	0.0637405	0.0547132	0.0702358	0.0595391	0.0542067		0.00467606	0.00489564	0.0027575	0.00274134
si_0782	Regulation and Cell signaling	Unclassified regulation and cell signaling	Rcs_phosphorelay_signal_transduction_pathway	0.119252	0.114776	0.276464	0.283125	0.369339	0.341513	0.348781	0.337622	0.2491	0.248172	0.124951	0.135676	0.319619	0.349963	0.132606	0.140864	0.134431	0.117335	0.16477	0.161112	0.23564	0.231758	0.188601	0.202879	0.329899	0.316619	0.442547	0.450556	0.11545	0.129041		0.0720724	0.0710253	0.00993063	0.0107523	0.0212086	0.0228774	0.0105896	0.0108403	0.00939379	0.0113103		0.124337	0.12752	0.0320873	0.0374225
si_0783	Regulation and Cell signaling	Unclassified regulation and cell signaling	Sex_pheromones_in_Enterococcus_faecalis_and_other_Firmicutes	0.400725	0.412997	0.315293	0.311113	0.740902	0.803764	0.901171	0.917218	0.722233	0.651144	0.750667	0.749604	0.530838	0.499647	0.727203	0.685038	0.696952	0.66326	0.457284	0.488415	0.671217	0.607473	0.355715	0.360351	0.333089	0.314762	1.38673	1.39125	0.302534	0.352353		0.205921	0.2056	0.0784667	0.0883191	0.0596734	0.0581076	0.055375	0.0557821	0.0562276	0.0505516		1.52616	1.54077	0.901391	0.854087
si_0784	Regulation and Cell signaling	Unclassified regulation and cell signaling	Stringent_Response,_(p)ppGpp_metabolism	1.11314	1.11127	1.2132	1.20978	1.08799	1.07399	1.15368	1.1972	1.03087	1.16633	1.32434	1.32249	1.35297	1.38336	1.06936	1.07964	1.23584	1.24324	1.13927	1.14602	1.29382	1.25466	1.21325	1.18974	1.09473	1.09169	1.14199	1.15752	1.18823	1.13815		1.00944	1.03943	0.917874	0.92625	0.832825	0.839794	0.851364	0.85096	0.856254	0.833653		1.00026	1.00539	1.055	1.02979
si_0785	Regulation and Cell signaling	Unclassified regulation and cell signaling	The_Chv_regulatory_system_of_Alphaproteobacteria	0.115975	0.127332	0.0911191	0.0785456	0.176882	0.174781	0.167009	0.175462	0.21855	0.27602	0.136073	0.130035	0.110035	0.119077	0.239664	0.223267	0.350506	0.374608	0.262487	0.225973	0.100728	0.127979	0.438795	0.420732	0.46113	0.434075	0.0808577	0.0710052	0.107819	0.0863621		0.153797	0.148428	0.0937295	0.0890192	0.0919684	0.093239	0.122222	0.151764	0.08941	0.100896		0.107243	0.107626	0.111428	0.112778
si_0786	Regulation and Cell signaling	Unclassified regulation and cell signaling	Trans-envelope_signaling_system_VreARI_in_Pseudomonas	0.00273097	0.00843651	0.00258861	0.00180565	0.033374	0.0287469	0.0316794	0.000950157	0.0156667	0.0204762	0.0175755	0.00987248	0.0490256	0.0536684	0.0562662	0.0466435	0.0772941	0.0661773	0.111331	0.100939	0.0957145	0.0980395	0.145628	0.142498	0.201175	0.159702	0.222395	0.222635	0.277672	0.266618		0.271344	0.301033	0.463511	0.476703	0.497632	0.519757	0.624348	0.543594	0.561533	0.529654		0.00651582	0.00621669	0.0156676	0.0229508
si_0787	Regulation and Cell signaling	Unclassified regulation and cell signaling	Two-component_regulatory_systems_in_Campylobacter	0.0578966	0.0551316	0.0281296	0.0287098	0.0723103	0.0494447	0.0550544	0.0804466	0.08225	0.0720763	0.0891134	0.0977376	0.0875651	0.0666662	0.0854638	0.0783612	0.0797594	0.0701925	0.0821941	0.0807513	0.056821	0.0485544	0.0582513	0.0598975	0.0988786	0.0754408	0.0535917	0.0555118	0.0584637	0.0608803		0.0619908	0.0571721	0.0686828	0.0705652	0.0619389	0.0653711	0.0862615	0.0824311	0.0776509	0.0817929		0.0736288	0.0771258	0.0765207	0.0921856
si_0788	Regulation and Cell signaling	Unclassified regulation and cell signaling	WhiB_and_WhiB-type_regulatory_proteins_	0.722798	0.702389	0.885305	0.864904	0.266992	0.160983	0.110724	0.148858	0.047	0.049143	0.108474	0.135394	0.345903	0.349404	0.383218	0.351381	0.294385	0.330143	0.262105	0.240951	0.223334	0.207869	0.377201	0.309148	0.16176	0.178737	0.0253132	0.0323085	0.0504634	0.0866132		0.407552	0.409	0.0949036	0.102522	0.0274748	0.0187763	0.0330926	0.0180671	0.0162195	0.0124138		0.00689911	0.00621669	0.0131608	0.0102003
si_0789	Regulation and Cell signaling	Unclassified regulation and cell signaling	Zinc_regulated_enzymes	2.46006	2.49171	2.93566	3.04865	2.16486	2.25261	2.01056	2.03429	2.06173	2.00094	1.78158	1.74348	2.46503	2.40795	2.71538	2.63039	2.4199	2.35413	2.56189	2.57532	2.06439	2.11033	2.68577	2.75094	2.61231	2.64136	1.95715	1.92067	2.24894	2.2832		2.96827	2.94678	2.84897	2.84651	2.7402	2.74489	2.87178	2.93364	2.87957	2.88123		1.36464	1.37125	1.50014	1.49441
si_0790	Regulation and Cell signaling	Unclassified regulation and cell signaling	cAMP_signaling_in_bacteria	2.26052	2.25804	2.6283	2.62649	2.31727	2.64702	1.90568	1.88986	2.2889	2.19341	1.87715	1.88226	2.28214	2.18461	2.10466	2.11109	2.22877	2.23367	2.34266	2.38607	2.32389	2.31169	2.52629	2.8205	2.50409	2.56197	2.65427	2.65223	2.67148	2.67321		2.90177	3.00989	3.31483	3.28961	3.42823	3.41096	3.44031	3.42168	3.478	3.41944		1.33091	1.33239	1.24833	1.2199
si_0791	Respiration	ATP synthases	F0F1-type_ATP_synthase	6.09936	6.15904	6.08134	6.23255	5.12847	5.39982	5.12652	5.0618	5.83505	5.59656	5.15567	5.20125	5.42182	5.48158	6.16738	6.15228	5.46512	5.41955	4.9543	5.01492	5.33084	5.269	4.92271	4.96425	4.52928	4.56962	3.70492	3.65042	3.65072	3.65043		4.51589	4.54584	2.81252	2.78565	2.55328	2.56509	2.59645	2.60776	2.55302	2.61861		6.753	6.7751	7.48199	7.43567
si_0792	Respiration	ATP synthases	V-Type_ATP_synthase	0.846238	0.902314	0.997823	1.02525	1.66091	1.69492	1.90599	1.96207	1.23297	1.25478	2.609	2.60563	0.997942	1.00516	1.02496	1.02865	1.0418	1.08159	0.758578	0.709439	1.50803	1.48316	0.660341	0.634237	0.666177	0.613043	1.53868	1.52591	1.00619	0.987893		0.440585	0.449241	0.0880549	0.0877189	0.0636259	0.0559829	0.126414	0.103434	0.0571062	0.0439309		3.78374	3.80415	4.2908	4.28561
[truncated: 170 more rows]
[truncated: 17 more columns]

## Sheet: OTUs.table
# Constructed from biom file
#OTU ID	CCP11	CCP10	CCP3	CCP9	CCP22	CCP5	CCP4	CCP31	CCP6	CCP16	CCP20	CCP13	CCP12	CCP14	CCP17	CCP1	CCP18	CCP19	CCP27	CCP7	CCP29	CCP28	CCP8	CCP24	CCP2	CCP26	CCP25	ASH30	CCP23	CCP21		taxonomy
[truncated: 612 more rows]

## Sheet: proll
	CCP_5.1	CCP_5.2	CCP_16.1	CCP_16.2	CCP_15.1	CCP_15.2	CCP_18.1	CCP_18.2	CCP_27.1	CCP_27.2	CCP_1.1	CCP_1.2	CCP_3.1	CCP_3.2	CCP_6.1	CCP_6.2	CCP_10.1	CCP_10.2	CCP_11.1	CCP_11.2	CCP_14.1	CCP_14.2	CCP_8.1	CCP_8.2	CCP_22.1	CCP_22.2	CCP_17.1	CCP_17.2	CCP_13.1	CCP_13.2		CCP_26.1	CCP_26.2	CCP_25.1	CCP_25.2	CCP_23.1	CCP_23.2	CCP_20.1	CCP_20.2	CCP_21.1	CCP_21.2		CCP_2.1	CCP_2.2	CCP_7.1	CCP_7.2	CCP_19.1	CCP_19.2	CCP_31.1
[truncated: 60 more rows]
[truncated: 13 more columns]

[truncated: 2 more sheets: pnorm, pfam_norm]
