# Supplementary material for: California condor microbiomes: Bacterial variety and functional properties in captive-bred individuals
Source: PLoS One. 2019 Dec 11;14(12):e0225858. doi: 10.1371/journal.pone.0225858 (PMC6905524; doi:10.1371/journal.pone.0225858)
Supplement: S2 File — (XLSX) [file pone.0225858.s007.xlsx]

## Sheet: Sheet1
Species	Mechanism	Identified Genes (examples)	Sequence
All	Antibiotic resistance	BlaEC family class C beta-lactamase [Escherichia coli]	-ASCSTFAAPQQINDIVHRTITPLIEQQKIPGMA------GKPYYFTWGKADIANNHPVTQQTLFELGSVSKTFTGVLGGDAIARGEIKLSDPTTKYWPELTAKQWNGITLLHLATYTAGGLPLQIPDDVRDKAALLHFYQNWQPQWALGTQRLYANSSIGLFGALAVKPSGLSFEQAM-----QPLKLNHTWINVPSAEEKNYAWGYREGKAVHVSPGALDAEAYGVKSTIEDMARWVQSNLKPF------LQQGIALAQSRYWRIGDMYQGLGWEMLNWPLKA----------IALAAHPVKPITPPTPAVRASWVHKTGATGGFGSYVAFIPEKELGIVMLANKNYPNPARVAAAWQILNALQ*NFIGSEFS-
All	Antibiotic resistance	BlaEC family class C beta-lactamase [Escherichia coli]	AAKTEQQIADIVNRTITPLMQEQAIPGMAVAVIYQGKPYYFTWGYADIAKKQPVTQQTLFELGSVSKTFNGVLGGDAIARGEIKLSDPVTKYWPELTGKQ*EGIRLLHLATYTAGGLPLQVPDEVKSSSDLLRFYQNWQPAWTPGAKRLYANSSIGLFGALAVKPSGMSYEEAMTRRVLQP-----------PAEEKNYAWGYREGKAVHVSPGALDAETYGVK----DMACWVRSNMNPRDINEKTLQQGIQLAQSRYWRIGDMYQGLGWEMLNWPLKADSIINGSDNKIALAARPVKPITPPTPAVRASWVHKTGSTGGFGSYVAFIPEKELGIVMLANKNYPNPARVAAAWQILNAL-
All	Antibiotic resistance	serine hydrolase [Delftia acidovorans] (in the beta-lactamase region)	GAAQPLARRHFLGAALGAVATAGCNGEVSWGDPIDPPVTDRVKRALDHLDGQVRAQMRRTGVPGVAVAVVHEGRLVYAQGMGVRRLGSSLAVDADTVFQLASVSKSVGATVVAQQVGQRRVSWDTRVQQGLPWWTLEDADAAQRIPVGDMYAHRSGLPGQAGKPLEELGYSQRQIRKRLRYLPLRPVGTQYAYSNFGLTTGAEAVAAIAGQSWAALSQQAVYGPLGMTQTSSLFADFEARANRAAGHLRVNGVWQAGPVRRPDAQSAAGGVSSTVRDMARWMTMLLDEGRFEGRQVVDAQALRTALSPQMLQSPAGNGEPARYYGFGFNVGVSEAGRTTYSHSGAFGTGRATSFTVMPELKLGIVVLTNGMPIGVPEIVVSQFLDQVEWGRQRQDWESI…
All	Antibiotic resistance	Hypothetical protein HMPREF0528_0604 [Lactobacillus johnsonii ATCC 33200] (in the beta-lactamase2 region)	*HNI*DNIS*VLSNSNKKGDCFMLKDGILCINIKLKKFFQHLIDLAIAAYIEDQWKKTPEVVDEKMEVTNLSRVRGAG-------------DIVYLTSALSYNVATNLLIEEFDIYEIDEWLKQNYPGIRLGKELMRYSSNDQD----------------------------GLSNHTIPTDLTFYGDNLLTYNKLGRDRQARHEVCAFMTKKAPVFCTVLSSYEGRNIEDILFFQELSKLIFSYVKSADFEK*ESEE*IRIPIF---
Delftia acidovorans	nitrate respiration	MULTISPECIES: resiratory nitrate reductase subunit gamma [Delftia]	MPPSWIDHLLFGLYPYICLAVFFIGSWLRFDRDQYAWKSDSSQLLRSGSLRWGSNLFHIGVLFLFFGHTVGMLTPHFVYEPFMAAGAKQLLAMVSGGIAGTLGFIGLTILLHRRLSDVRIRAHSRFSDIAILWLLWLQLLLGLATIPLSAKHMDGSMMMALAEWAQRIVTFRGGAAELLAEAGWVYKAHMFLGMSIFLVFPFTRLVHVWSGFGTLVYLLRPYQLVRSRRLGLPASSARRDAKPGH*GDRHGTWMQRI-
Delftia acidovorans	nitrate respiration	nitrate reductase subunit alpha [Delftia acidovorans]	DSHFLDKLSYFSLPRQEFSNGHGQVTGEDRTWENSYRARWAHDKVVRSTHGVNCTGSCSWKIYVKGGIVTWETQQTDYPRTRADLPNHEPRGCARGASYSWYLYSANRVKYPMVRGRLLKHWRAALAVARSPVDAWAAIVENEDARSEWQKQRGLGGFVRSSWDEVNRMIAAANVYTIKKHGPDRIIGFSPIPAMSMISYAAGSRYLSLIGGVCMSFYDWYCDLPPASPQTCGEQTDVPKAADWYNSRYIIAWGSNVPQTRTPDAHFFTEVRYKGAKVVAVTPDYSEVAKLTDLWMHPKQGTDAAVAMAMGHVILKEFYSGERGRPAYFEDYARRYTALPLLIRLKRQQLPDGRTALVPERYVRASDFDGHLGQDSNPEWKTVAYGEDGGVALPNGSIG…
Delftia acidovorans	nitrate respiration	MULTISPECIES: nitrate reductase subunit beta [Delftia]	MKIRAQIGMVLNLDKCSGCHTCSVTCKNVWTSRPGVEYAWFNNVETKPGIGYPREWENQAKWNGGWMRRTDGSIAPRQGGKWSLLMRIFATPNLPQIDDYYEPFTYDYEHLQSARESKAAPTARARSLISGQRMEKIEWGPNWEEILGGEFSKRAADVNFEQIQKEIYGQFENTFMMYLPRLCEHCLNPACVASCPSGSIYKREEDGIVLVDQDKCRGWRMCVSGCPYKKIYYNWQSGKAEKCIFCYPRIEAGQPTVCSETCVGRIRYLGVLLYDADRIAEAASVAADRVLYQAQLDIFLDPNDPEVIRQARIDGIPDAWIEAAQSSPVYKMAVDWKVALPLHPEYRTLPMVWYVPPLSPITSAANAGHLDSVGRSPINGDLPDVSQLRIPVQYLANLL…
Delftia acidovorans	nitrate respiration	MULTISPECIES: respiratory nitrate reductase subunit gamma [Delftia]	MTPSWIDHLLFGLYPYICLAVFFIGSWLRFDRDQYTWKSDSSQLLRSGSLRWGSNLFHIGVLFLFFGHTVGMLTPHFVYEPFMAAGAKQLLAMVSGGIAGTLGFIGLTILLHRRLSDVRIRAHSRFSHIAILWLLWLQLLLGLATTPLSAKHMDGSMMMALAEWAQRIVTFRGGAAELLAEAGWVFKAHMFLGMSIFLVAPFTRLVHVWSGFGTLVYLLRPYQLVRSRRLGLPASSARRDAKPGH*GDRHGTWMQ-
Delftia acidovorans	nitrate respiration	nitrate reductase subunit alpha [Delftia acidovorans]	ASHFLDKLSYFSLPRQEFSNGHGQVTGEDRTWEDAYRDRWQYDKVVRSTHGVNCTGSCSWKIYVKGGIVTWEIQQTDYPRTRADLPNHEPRGCARGASYSWYLYSANRVKYPMVRGRLLKHWRAALAVARSPVDAWAAIVENEDARSEWQKQRGLGGFVRSSWDEVNRMIAAANVYTIKKHGPDRIIGFSPIPAMSMISYAAGSRYLSLIGGVCMSIYDWYCDLPPASPQTWGEQTDVPESADWYNSNFIIAWGSNVPQTRTPDAHFFTEVRYKGAKVVAVTPDYSEVAKLADLWMHPKQGTDAAVAMAMGHVILKEFYFGERGRPAYFEDYARRYTDLPLLIRLKRQQLPDGRTALVPERYVRASDFDGHLGQDSNPEWKTVAYGEDGGVALPNGSIG…
Delftia acidovorans	nitrate respiration	MULTISPECIES: nitrate reductase subunit beta [Delftia]	DKIRAQIGMVLNLDKCIGCHTCSVTCKNVWTTRPGVEYAWFNNVETKPGIGYPREWEDQAKGNGGWMRRTDGSIAPRQGGRWSLLMRIFAIRNLPQIDDYYEPFTYDYEHLQSARESKAAPSARARSLISGKRMEKIEWGPNWEEILGGEFSKRSHDVNFEQIQKDIYSQFENTLLMYLPRLCEHCLNPACVASCPSGSIYKREEDGIVLIDQDKCRGWRKCVSGCPYKKIYYNWQSGKAEKCIFCYPRIEAGQPTVCSETCVGRIRYLGVLLYDADRIEEAASVAAERDLYQAQLDIFLDPKDPEVIRQARIDGIPDAWIDAAQQSPVYKMAVDWKLALPLHPEYRTLPMVWYVPPLSPITSAANAGHLDSVGRSPINGDLPDVSQLRIPVQYLANLL…
Clostridium perfringens	butyrate production	butyrate kinase (Clostridium perfringens)	MGNKILIINPGSTSTKIGVYEGEKEILEETLRHSAEEILKYATIFDQLDFRKDVILNVLKEKGIDINEIDAIVGRGGMLKPIEGGTYLVNEAMLEDLKIGIQGPHASNLGGILSNEIADEFEKRAFIVDPVVVDEMEDVARVSGVPELPRKSKFHALNQKAFAKRYSKEHNTSYEEVNLIVVHMRGGVSVGAHKKGRVIDVNNALYGDGPFSPERAGGVPSGELLEMCFSGKYSKEEVYKKLVGKGGFVAYANTNDARDLIKLVQEGDEKGSLIFNAFIYQIAKEIGSMAVVLDGKVDAIVLTGGIAYSDYVTNAINEKVKWIAPIKVYGGEDELLALAQGAIRVLDGVEESKIYK*NLKNIYNLISYF-
Clostridium perfringens	butyrate production	butyrate kinase (Clostridium perfringens)	MAYKILTINPGSTSTKIGVYEGEKEILEETLRHSAEEILMVATIFDQLDFRKYVILKVLKEKGIDINEIDAIVGRGGMLKPMPGGTYEVNDKMIEDLKIGVQGPHASNLGGILSNEIGDEFGKPSFIVDPVSVDEMEDVARLSGVPEIERKSKFHALNQKAVAKRYSKEHNTSYENLNLIVVHMGGGISVGAHKKGKVIDVNNALDGDGPFSPERAGGVPSGELLEMCFSGKYSKEEVYKKLVGKGGFVAYANTNDARDLIKLSQEGDEKGSLIYNAFIYQIAKEIGSMAVVLDGKVDAIVLTGGIAYSDYVTNAINEKVDWIAPMVVYGGEDELLALAQGAIRVLNGEEEAKVY*LI*F*EYILIY*S--
Clostridium perfringens	Virulence	truncated alpha toxin [Clostridium perfringens]	-SLWAGASTKVYAWDGKIDGTGTHAMIVTQGVSILENDLSKNEPESVKKNLEILKQNMHELQLGSTYPDYDKNAYDLYQDHFWDP-------------------------------------------------------------------------------------------------------------------------------------------------------TLANTQKGTAGYIYRFLHDVRSEEHTSELQSPM------------------------------------------------------LKDENLKIDDIQNMWIRKRKYTAFPDAYKPENIKIIANGKVVVDKDIN-
Clostridium perfringens	Virulence	truncated alpha toxin [Clostridium perfringens]	-LWAGASTKVYAWDGKIDGTGTHAMIVTQGVSILENDLSSNEPERVRKNLEILKENMHELQLGSTYPDYDKNAYDLYQDHFWDPDTD---------------------------------------------------------------------------------------------------------------------------------------IYTLSLHDALPILTLANTQKGTAGYIYRFLHDV-----------------------------------------------------------------FKLKDENLKIDDIQNMWIRKRKYTAFPDAYKPENIKIIANGKVVVD-
Clostridium perfringens	Virulence	truncated alpha toxin [Clostridium perfringens]	-VYAWDGKIDGTGTHAMIVTQGVSILENDLSKNE----------LKENLKEFQLGSTYPDYDKNAYDLYQDHFWDPD----------------------------------------------------------------------------------------------------------------------------------------------------------------------------------------------------------------------------------------------------IDDIQNMWIRKRKYTAFPDAYKPENIKVIANGK-
Clostridium perfringens	Virulence	truncated alpha toxin [Clostridium perfringens]	-ASTKVYAWDGKIDGTGTHAMIVTQGVSILENDL------SVRKNLEILKENMHELQLGSTYPDYDKNAYDLY-------------------------------------------------------------------------------------------------------------------------------------------------------------------------------------------------------------------------------------------------------DENLKIDDIQNMWIRKRKYTAFPDTYKPENIKV-
Clostridium perfringens	Virulence	Enterotoxin [Clostridium perfringens]	-NIVTSKPLSSKDHKYTVESLKGTVTAKQDVYVNEKPFPTTEG-----------------------------------------------------------------------------------------------------------DKATNKVESNKTEQAKPSESSKPVEETKKEESSKTSETVTKTAFIKANGGLWLH-
Shigella flexneri	Virulence	MULTISPECIES: colicin V production protein [Escherichia]	-AFSSLVSLIRGFVREVLSLVTWGCAFFVASHYY-----WFTGFEDELVRNGIAIAVLFIATLIVGAIVNFV--------------RVLGVCFGALRGVLIVAAILFFLDSFTGVSKSE---KSQLIPQFSFIIRWFFDYLQSSSSFLPRA*VL*-
Shigella flexneri	Virulence	MULTISPECIES: colicin V production protein [Proteobacteria]	MVWIDYAIIAVIAFSSLVSLIRGFVREALSLVTWGCAFFVASHYYTYLSVWLTGFEDELVRNGIAIAVLFIATLIVGAIVNFVIGQLVEKTGLSGTDRVLGVCFGALRGVLIVAAILFFLDSFTGVSKSEDWSKSQLIPQFSFIIRWFFDYLQSSSSFLPRA*VL*DVA*RGKRR--
Shigella flexneri	Virulence	colicin V production protein [Escherichia coli]	RMRPEQAIIVVIAFSSLVSLIRGFVREALSLVTWGCAFFVASHYYTYLSVWFTGFEDELVRNGIAIAVLFIATLIVGAIVNFVIGQLVEKTGLSGTDRVLGVCFGALRGVLIVAAILFFLDALTGVSKSEDWSKSQLIPQFSFIIRWFFDYLQSSSSFLPRA*VL*DVA*RGKRR--
Shigella flexneri	Virulence	MULTISPECIES: colicin V production protein [Proteobacteria]	-VWIDYAIIAVIAFSSLVSLIRGFVREALSLVTWGCAFFVASHYYTYLSVWFTLGKITEAIPSIVTAVLFIATLIVGAIVNFVIGQLVEKTGLSGTDRVLGVCFGALRGVLIVAAILFFLDSFTGVSKSEDWSKSQLIPQFSFIIRWFFDYLQSSSSFLPRA*VL*D-
Delftia	transcription	RNA polymerase sigma-54 factor [Delftia tsuruhatensis]	-QHLSLPPQLQQSIQLLQLSTLELAQEVEQMLGDNPFLELANDDGD--------------ADAADSFQESRADQPSAAVEWEAPSDTSSGDAA--------------------NDDRDWGSDAPSSRTRGQGDDDETDATELARSAESLTDHLHRQALSLRLGEVDRAAL---------------------QGLAGDDLEECEELVHRFTVALRLLQSLEPVGVGARDLAECLTLQLRDQLADAERE------------------------MDLLARRDLRKLASLCGAREERLREAMVLIARL----GRRFADVQRQIVVPDVIVRPVRMGAGRMEFSVQ-
Delftia	transcription	RNA polymerase sigma-54 factor [Delftia acidovorans]	ALPGLSLRVSQHLSLTPQLQQSIQLLQLSTLELAQEVEQMLGDNPFLELANDDGDHEAASSAPEPAAPGADAADSFQESRADQPSAAVEWEAPSDTSSGDAAETSGTAESLSWEGDGQTNSGNDDRDWGSDAPSSRTRGQGDDDETDATELARSAESLTDHLHRQALSLRLGEVDRAALRFLIENLNDDGYLEDPLDELAQGLAGDDLEECEELVHRFTVALRLLQSLEPVGVGARDLAECLTLQLRDQLADAEREGDGSAEDEDRQAVLRTALDICAQPMDLLARRDLRKLASLCGAREERLREAMVLIARLEPRPGRRFADVQRQIVVPDVIVRPVRMGAGRMEFSVQLNPDVMPKLR-
